# Supplementary material for: Non-pharmacological post-intensive care interventions to improve patient outcome following critical illness: a scoping review
Source: Crit Care. 2025 Nov 28;30:1. doi: 10.1186/s13054-025-05755-3 (PMC12764170; doi:10.1186/s13054-025-05755-3)
Supplement: Supplementary file 2 — Additional file 2. [file 13054_2025_5755_MOESM2_ESM.csv]

Covidence #	Title	Lead author contact details	Country in which the study conducted	Year	Aim of study	Study design	At how many sites was the research conducted?	Intervention topic	Final primary data collection	Study funding sources	Possible conflicts of interest for study authors	Population description	Inclusion criteria	Exclusion criteria	Total number of participants recruited	Total number of participants with primary outcome	Additional information about sample size	Planned intervention	Delivered intervention details	Intervention training	Representativeness and balance in the sample	Primary outcome	Secondary outcomes	Main findings	Was the primary outcome positive?
14656	Evaluation of the role of a specialist tracheostomy service. From critical care to outreach and beyond	M G A Norwood, unknown, Doctor	UK	2004	To assess the impact of a specialised thracheostomy service on patient care in terms of complication rates, the number of patients with tracheostomies, the duration of tracheostomy, and the number of patients requiring nursing on the wards with tracheostomies.	Case control study	1	Outreach/follow-up	31/04/2003	Nil recorded	Nil recorded	Tracheostomy	Nil recorded	Nil recorded	179	179	Nil recorded	The service is composed of, and led by, a respiratory physiotherapist with a special interest in the care of patients with tracheostomies. An ITU outreach sister has also been recently appointed. This service is run separately to a more general ‘‘critical care outreach’’ that has been subsequently established. All patients receiving a tracheostomy are referred to the service on the same day as th…	Nil recorded	No	Unable to comment	Complication rates Number of patients with tracheostomies Duration of tracheostomy Number of patients requiring nursing on the wards with tracheotomies.	Nil recorded	A total of 170 patients were studied. After service implementation, fewer patients (17.6%, n = 21) were discharged from the intensive treatment unit to the wards with tracheostomy tubes compared with the first group (39%, n = 20) (p = 0.006), and the number of tracheostomy related complications on the wards were significantly reduced (p = 0.031).	No
13079	Impact of an ICU liaison nurse service on major adverse events in patients recently discharged from ICU	Ruth Endacott, ruth.endacott@plymouh.ac.uk, Nurse	Australia	2010	The aim of this study was to identify the effect of an ICU LN service on major adverse events in patients recently discharged from the ICU.	Case control study	1	Outreach/follow-up	01/01/2006	This study was funded by the Victorian Department of Human Services and the Victorian Medical Insurance Authority	Nil recorded	General ICU	ICU LOS >24 hrs and discharged to the ward	Transfer to other hospital Discharge directly from ICU	338	338	Nil recorded	The LN intervention was provided 10 h per day (0800–1800), 7 days a week, similar to ICU LN service provision across Australia at the time of the study. Each LN was an experienced Registered Nurse with specialist critical care qualification. LNs visited patients at least daily for the first 3 days after ICU discharge. During this visit, they assessed the patient clinically, reviewed their charts,…	Nil recorded	Additional training was provided to the LNs to standardise the intervention.	Comparable groups	We examined three major adverse events: Unexpected death, Transfer to a higher level of care (either high dependency or ICU readmission), Unplanned requirement for surgery.	Nil recorded	A total of 388 patients (201 controls and 187 cases) were included in the study. Demographic and clinical characteristics were similar for both groups. A total of 165 major adverse events were identified in 129 patients. After controlling for all other potential predictors, patients who received the LN intervention were 1.82 times more likely to be transferred to a higher level of care (P = 0.028…	Partly - as per results
8226	Extending the ABCDE bundle to the post-intensive care unit setting	Michele Balas, mbalas@unmc.edu, nurse	United States	2013	The purpose of this paper is to explore the rationale and possible benefits of extending the ABCDE bundle into the post-ICU setting.	Case report	1	Other: Implementation of ABCDE bundle	Nil recorded	Nil	Nil	General ICU	N/A	N/A	1	1	N/A	ABCDE bundle	No recorded	No	N/A	Not recorded	Not recorded	We provide a case study that illustrates how ABCDE bundle adoption could be the key to improving the quality of care provided to seriously ill older adults in the ICU and beyond.	Not recorded
12631	Case Report: Inspiratory muscle training in chronic critically ill patients — a report of two cases	Angela T Chang, a.chang@shrs.uq.edu.au, Physiotherapist	Australia	2005	To describe the introduction of inspiratory threshold training to the physiotherapy management of two chronic critically ill patients who were successfully weaned and discharged from the institutional ICU	Case report	1	Rehabilitation	Not reported	Financial support was received from the Royal Brisbane Hospital Research Foundation; Australian Lung Foundation Ludwig Engel Grant-in-aid and the National Health and Medical Research Council of Australia. Inspiratory trainers were provided by Mayo Healthcare, Australia.	Nil	General ICU	In ICU, received a tracheostomy, discharged to the ward	Nil recorded	2	2	N/A	Introduction of Inspiratory muscle training to the physiotherapy management of two chronic critically ill patients who were successfully weaned and discharged from the institutional ICU.	Resisted breathing, where the added load was MIP load for eight breaths, three repetitions, twice daily. Completed daily without complication until hospital discharge. Completed 4 days by one participant and 6 by the other.	No	2 Participants only, different ages, different length of stay, different length of ventilation.	Inspiratory muscle strength and endurance, strength measured by maximal inspiratory pressure	Six minute Walk Distance A Katz ADL scale	Improvements in inspiratory muscle strength and endurance, exercise tolerance and functional performance following twice-daily inspiratory muscle training were recorded. In both cases, an improvement in maximal inspiratory pressure (MIP) and maximal tolerated inspiratory load (MIPload) was found following training.	Yes- An improvement in MIP and MIPload in both participants
3518	Role of rehabilitation in a COVID-19 survivor with intensive care unit-acquired weakness: A case report Turkish Journal of Physical Medicine and Rehabilitation	Firdevs Ulutaş, ardicf@gmail.com, doctor	Other: Turkey	2021	First published case related to rehabilitation in patients with ICU-AW from Turkey	Case report	1	Rehabilitation	May-20	Nil	Nil Recorded	Patient admitted to ICU with Covid	N/A	N/A	1	1	N/A	Rehabilitation intervention	In ICU - In-bed positioning every 2 h to avoid decubitus ulcers - passive range of motion (ROM) to prevent contractures due to unconsciousness and staying on mechanical ventilation - Using prone position 12 to 16 h per day that supports more oxygenation Follow-Up - the active rehabilitation program was interrupted for more than two weeks as a consequence of cytokine storm syndrome and candidemia …	Nil Recorded	N/A	MRC SS, Hand held Dynamometry, CMT, pinch strength, mini-mental state examination, General Health Perception, Short Form-36, funcational ambulatory category	N/A	Early pulmonary rehabilitation in the ICU and long-term rehabilitation maintenance after the ICU and hospital discharge resulted in a positive outcome	Yes- improved quality of life and functional capacity
15160	Rehabilitation after critical illness: could a ward-based generic rehabilitation assistant promote recovery?	Lisa Gabrielle Salisbury, lisa.Salisbury@ed.ac.uk, Physiotherapist	UK	2010	To explore issues surrounding the implementation of a generic rehabilitation assistant (GRA) to provide ward-based rehabilitation after critical illness.	Case report	1	Rehabilitation; Nutrition	Nil recorded	This study was funded by a pump-priming grant from the Centre for Integrated Healthcare Research.	Nil recorded	General ICU	4 days or more of mechanical ventilation	• Their underlying illness had an established rehabilitation service e.g. stroke, head injury and liver transplant; • referral to palliative care; • intravenous drug abuse; • participation in other randomized controlled trial; • pregnancy.	16	11	Nil recorded	The intervention group received ‘standard’ ward care plus access to enhanced rehabilitation delivered by a GRA working in conjunction with ward-based staff	The ward-based physiotherapy staff had limited resources and were unable to provide two members of staff for this rehabilitation on a regular basis, however, the presence of the GRA allowed these sessions to be undertaken and facilitated early rehabilitation. Once the patient was able to do bed and walking mobility and transfers with the assistance of one person alone, the GRA was able to deliver…	No	Nil recorded	Rivermead Timed up and go 10 meter walk test	VAS: breathlessness pain appetite joint stiffness confidence in walking fatigue	We describe how a GRA worked effectively with ward-based teams to provide additional rehabilitation in the period after discharge from intensive care. Benefits included greater continuity of care that was flexible to the individual needs of patients. Some aspects of the role were challenging for the GRA and highlighted the need for good communication skills. A need for comprehensive training of t…	No
4672	Advances in the rehabilitation of intensive care unit acquired weakness	Antonio Chillura, salbro77@tiscali.it, Doctor	Other: Italy	2020	To report the effects of an intensive neurorehabilitation program employing robot-aided physiotherapy to maximize the functional recovery and limit the permanent disabilities of a patient with ICUAW following acute respiratory distress syndrome.	Case report	1	Rehabilitation; Nutrition	10/09/2018	Nil recorded	Nil recorded	General ICU	Not recorded	Not recorded	1	1	Nil	The patient was provided with a physiotherapist-assisted intensive neuro-rehabilitation program consisting of convention- al and occupational therapy and respiratory physiotherapy (including passive and active range of motion, active side to side turning, cycling in bed, exercises in bed, sitting on the edge of the bed, transferring from bed to a chair, ambulation, hoist therapy, tilt table, acti…	The robotized training consisted of daily training sessions made of: (1) gait training by using Lokomat@Nanos (Hocoma AG; Volketswil, Switzerland); and (2) upper limb training by using Armeo©Spring (Hocoma AG). All these adjunctive treatments were carried for once a day, 6 days a week, for 2 months. The locomotor training was delivered by using a stationary system robotic exoskeleton equipped wit…	No	Nil recorded	Nil recorded	Nil recorded	At the discharge (6 months after the admission), the patient reached the standing station and was able to ambulate with double support.	Nil recorded
13492	The effects of critical care outreach services before and after critical care: a matched-cohort analysis	David A Harrison, David.harrison@icnarc.org, Statistician	UK	2010	To undertake a prospective evaluation, at the individual patient level, by comparing critical care unit admissions receiving visits from the CCOS with matched cohorts of patients not receiving visits to evaluate the effect of CCOS visits before admission to critical care and the effect of CCOS visits following discharge from critical care.	Cohort study	52	Outreach/follow-up	31/12/2006	This article presents part of a wider independent research project commissioned by the National Institute for Health Research (NIHR) Service Delivery and Organisation (SDO) Programme to evaluate outreach services in critical care (grant SDO/74/2004)	Nil recorded	All ICUs	NHS centre with a CCOS	Nil recorded	5924	5887	Nil recorded	CCOS	Nil recorded	No	No concerns	Mortality before ultimate discharge from acute hospital.	Readmission to the critical care unit within 48 hours following discharge Length of stay in hospital following discharge from critical care	The CCOS visits preadmission were not associated with differences in severity of illness, but were associated with lower rates of cardiopulmonary resuscitation, longer prior hospital stay, and longer unit stay. The CCOS visits postdischarge were associated with lower hospital mortality and shorter hospital stay in 2 matches, but not when compared with contemporary admissions to the same unit.	Partially: Acute hospital mortality was significantly lower for cases (with CCOS visits) than matched controls (without CCOS visits) in match 2 (no CCOS) but not in match 1 (historic) or 3 (contemporaneous).
13271	Impact of a critical care outreach team on critical care readmissions and mortality	G Garcea, gg43@le.ac.uk, Doctor	UK	2004	To determine the change in the critical care readmission rate, critical care mortality and in-hospital mortality following the introduction of a critical care outreach team in a major teaching hospital.	Cohort study	1	Outreach/follow-up	30/09/2003	Nil recorded	Nil recorded	General ICU	All discharge from ICU	Nil recorded	1513	1513	Nil recorded	The outreach team consists of two senior grade nurses and a consultant nurse specialist. All nurses have between 6 and 16 years of experience in intensive care nursing. A consultant intensivist acts as lead clinician for the team. The outreach team are involved in the education of ward staff in assessing deteriorating patients using measures such as Early Warning Scores. The team also follow-up a…	Nil recorded	Nil recorded	Nil recorded	Critical care readmission rate Critical care mortality In-hospital mortality	Nil recorded	Critical care mortality, in-hospital mortality and 30-day mortality were all reduced in the postoutreach period amongst readmissions to critical care. There was also a decease in the overall mortality of all patients admitted to critical care. There were no apparent causative factors for this reduction in mortality before and following outreach.	No
9349	Characteristics and outcomes of patients reviewed by intensive care unit liaison nurses in Australia: a prospective multicentre study	Anna Green, anna.green@wh.org.au, Nurse	Australia	2015	To provide further clarification of the ICU LN case load and the characteristics of the patients reviewed by Australian ICU LNs	Cohort study	20	Outreach/follow-up	31/05/2012	The Intensive Care Foundation	Nil recorded	General	Discharged from ICU and reviewed by an ICU LN	Nil recorded	3799	3799	Nil recorded	ICU LN	The median duration of each ICU LN patient review was 29 minutes (IQR, 15–40 minutes) in patients who had one review, and 20 minutes (IQR, 10–30 minutes) in patients who had multiple reviews. In keeping with the hours of service, the most common time for ICU LN review was between 10am and 12 pm (Figure 2), and reviews were less common out of hours (Figure 2) and on the weekend (Figure 3). In desc…	No	Nil recorded	Nil recorded	Nil recorded	Only two hospitals provided a 24-hour, 7-day service, and in 14 hospitals, an ICU LN participated in the rapid response team (RRT). There were 3799 patients screened (54.6% men, mean age 62.9 years [SD, 19.4 years]), of whom 1330 (35%) had no interventions (were screened only). The remaining 2469 patients received interventions; 978 (39.6%) were reviewed once, and 1491 (60.4%) were reviewed multi…	No
8513	Impact of proactive rounding by a rapid response team on patient outcomes at an academic medical center	Brad Butcher, brand.butcher@ucsf.edu, Doctor	United States	2013	To determine the impact of proactive rounding by a rapid response team on patients discharged from intensive care on the ICU readmission rate, ICU LOS, and in-hospital mortality of patients discharged from the ICU.	Cohort study	1	Outreach/follow-up	30/06/2009	Nil recorded	Nil recorded	General ICU	All patients discharged from the ICU alive	Not recorded	10,288	10,288		The RRT could be activated by any concerned staff member in response to a set of predetermined vital sign abnormalities, decreased urine output, or altered mental status, or simply if the staff member was concerned about the patient’s clinical status. The team composition changed to a dedicated critical care nurse and respiratory therapist, available 24 hours a day. In addition to responding to a…	Not recorded	No	Representative of a general ICU population	Readmission to ICU ICU LoS In hospital mortality	Not recorded	We analyzed 17 months of preintervention data and 25 months of postintervention data. Introduction of proactive rounding by the RRT did not change the ICU readmission rate (6.7% before vs 7.3% after; P = 0.24), the ICU LOS (5.1 days vs 4.9 days; P = 0.24), or the in-hospital mortality of patients discharged from the ICU (6.0% vs 5.5%; P = 0.24). ITS models testing the impact of proactive rounding…	No
8078	Activities undertaken by Intensive Care Liaison Nurses in Argentina	Laura Alberto, Laura.alberto@griffithuni.edu.au, Nurse	Other: Argentina	2017	To describe the activities undertaken by Argentinian Intensive Care Liaison nurses using a data collection tool developed by the Australian Intensive Care Unit Liaison Nurse Forum.	Cohort study	1	Outreach/follow-up	31/07/2012	Nil	Nil	General ICU	Adult patients aged 18 or above under ICULN follow up	Paeds	200	200	No sample size calculation	ICULN visits on the general ward post-ICU discharge	ICULN activities - assessment once per shift, provision of complex direct care, clinical support and education to ward staff	No	Single group - representative f general ICU population	N/A	N/A	Two hundred patients were visited by the ICULNs during the study period. The mean age of patients was 52.5 years (SD 17.7). Cardiovascular disease (n = 104, 52%), respiratory disease (n = 90, 45%) and diabetes (n = 40, 20%) were the most common comorbidities. 110 (55%) patients had surgical procedures. The primary reasons for ICULN visit were follow up post ICU discharge (n = 138, 69%) and ward r…	N/A
7645	Implementation of a Follow-Up Program for Intensive Care Unit Survivors	Marta Villa, alberto.lucchini@unimib.it, Nurse	Other: Italy	2021	To evaluate the results, one year after the implementation of a structured follow-up program for ICU discharged patients in terms of incidence of PTSD, anxiety and depression.	Cohort study	1	Outreach/follow-up	31/12/2018	Nil recorded	Nil recorded	General ICU	Adult patients (age > 18 years) ICU length of stay ≥96 h, mechanical ventilation and/or infusion of vasoactive drugs	Nil recorded	95	70 (assessed on ward)	Nil recorded	Ward visit one week after ICU discharge: An interview to evaluate the presence of delirium using Confusion Assessment Method for Intensive Care Unit (CAM-ICU) scoring was performed in the hospital ward as a first step, by ICU nurses. Second, if CAM-ICU results were negative, the Post-Traumatic Symptoms Scale-10 (PTSS-10 scale) and the Hospital Anxiety and Depression Scale (HADS) scale were admini…	Nil recorded	The follow-up team consisted of three ICU nurses and two ICU physicians, who underwent a dedicated training course.	Nil recorded	CAM-ICU PTSS-10 (PTSD) HADS Barthel Index EQ5D 6MWT	Nil recorded	A total of 95 patients were enrolled, 36% female, with a median age of 65 (55–73) years and a median ICU length of stay of 13 (8–20) days. At the seven days follow-up, patients who had a positive Hospital Anxiety and Depression Scale showed a significantly longer time of intubation (p = 0.048) and length of ICU stay (p = 0.023). At three months, we observed a significant relationship between a po…	No
1412	Transitional care programs for patients with high nursing activity scores reduce unplanned readmissions to intensive care units	Junpei Haruna, jp.haruna@hotmail.co.jp, Doctor	Other: Japan	2022	Assess the association between unplanned ICU readmission rates and TCP use in patients with a high NAS.	Cohort study	1	Outreach/follow-up	31/12/2019	Nil recorded	Nil recorded	General ICU	Unplanned ICU admission Discharged from ICU NAS >53 at ICU discharge	<18 years of age Died in ICU DNACPR order ICU LoS <48 hrs NASs < 53 at ICU (or missing data preventing the calculation)	143	143	Nil recorded	TCPs are implemented by intensivists, physicians, and nurses in the ICU. Patients targeted for TCP are to receive at least one planned TCP within 72 h of ICU discharge. Each TCP team member’s visit consisted of four parts, as follows: (1) A discussion with TCP members to review any concerns about the patient, (2) a physical examination of the patient, (3) a review of the patient’s recent investig…	The average number of TCP team visits was 1.4 times, and the most common consultations were for respiratory support, mobilization, and delirium care, in descending order.	No	No concerns	Unplanned ICU readmission (readmission to ICU within 7 days of discharge)	Nil appropriate recorded	A total of 143 patients were included in this study, of which 87 (60.8%) participated in a TCP. Respiratory failure was the most common cause of unplanned ICU readmission. The unplanned ICU readmission rate was significantly lower in the TCP group. In the logistic regression model, TCP (odds ratio, 5.15; 95% confidence interval, 1.46–18.2; p = 0.01) was independently associated with unplanned ICU…	Unclear
98114	EARLY INPATIENT REHABILITATION FOLLOWING INTENSIVE CARE UNIT DISCHARGE IN ACUTE RESPIRATORY DISTRESS SYNDROME DUE TO COVID-19	Mahir Topaloğlu, mahir_topaloglu@hotmail.com, Doctor	Other: Turkey	2024	To evaluate functional outcomes at the time of hospital discharge in COVID-19 patients who received rehabilitation during early inpatient care following their ICU discharge.	Cohort study	1	Rehabilitation	31/03/2022	Nil recorded	Nil recorded	COVID-19	Over the age of 18 developed ARDS due to COVID-19 admitted to the ICU	Nil recorded	21	21	Nil recorded	Each patient was prescribed an individualized exercise program based on the physiatrists’ evaluation. Prescribed exercises and NMES were performed daily under the supervision of physiotherapists. Passive range of motion exercises were performed with patients that were unable to follow simple commands. The rehabilitation program progressed gradually towards active-assistive range of motion (ROM), …	Nil recorded	Nil recorded	Nil recorded	Nil recorded	Nil recorded	Twenty-one patients (14 males, 7 females; median age 71±15.77 years) were included, undergoing 186 rehabilitation sessions. Muscle strength assessments showed 4 patients with MRC scores <48, indicating significant muscle weakness. By discharge, 12 patients could walk independently, 4 patients could sit without assistance, and others had varying degrees of mobility limitations. Oxygen requirements…	No
8336	Safety and feasibility of an exercise prescription approach to rehabilitation across the continuum of care for survivors of critical illness	Sue Berney, sue.berney@austin.org.au, Physiotherapist	Australia	2012	(1) to report the components of an exercise rehabilitation program for survivors of critical illness that commenced in the ICU and continued for 8 weeks following hospital discharge (2) to compare the program with local and national standard care and with other models of rehabilitation that have been reported in international literature (3) to report the safety and feasibility of providing exerci…	Cohort study	1	Rehabilitation	31/08/2009	The larger trial received funding support from the National Health and Medical Research Council of Australia, the Australian New Zealand College of Anaesthetics, the Physiotherapy Research Foundation, and the Austin Health Medical Research Foundation.	Nil recorded	General ICU	>18 years, ICU LoS 5+ days, English speaker, lived within 50km of the hospital.	Major CNS disorder, long bone/unstable fracture etc., approaching imminent death or withdrawal of medical treatment, length of stay 5+ days due to bed unavailability, premorbid condition precluding outcome measure completion.	74	61 received acute ward intervention	Not recorded	Walking and/or bike Interval training for endurance - RPE 4–5 or, if appropriate, 60%– 70% of maximum heart rate (220 - age) At >2wk after ICU discharge, increase RPE 5-6 Strength training Resisted upper limb, trunk, pelvis, lower limb (dumbbells, Thera-Band, own body weight) 75% of 5RM, 1-2 sets, 12-15 reps Functional retraining Sit-to-stand, rolling, supine to sitting, trunk control/balance, st…	1,022 potentially available ward exercise sessions. 168 not delivered due to patient refusal 125 not delivered due to patient unavailability 61 not delivered as patient outside predefined CVS/resp safety criteria 13 not delivered as patient sedated/encephalopathic 668 exercise sessions delivered	All physical therapists working in the trial were required to have more than 2 years of clinical experience in the ICU. Written manuals of protocols and safety guidelines were supplied to all research personnel.	Single group Representative of general ICU population	Proportion of exercise sessions delivered Number of adverse events		During acute hospitalization, 60% of exercise sessions were able to be delivered. The most frequently occurring barriers to exercise were patient safety and patient refusal due to fatigue. Point prevalence data showed patients were mobilized more often and for longer periods compared with standard care. Outpatient classes were poorly attended, with only 41% of the patients completing more than 70…	Yes - no adverse events, 60% of interventions delivered.
7547	REHABILITATION IN ADULT POST-COVID-19 PATIENTS IN POST-ACUTE CARE WITH THERAPEUTIC EXERCISE The Journal of Frailty and Aging	C Udina, cudina@perevirgili.ca, doctor	Other: Spain	2021	Describe the pre-post impact on physical performance of multi-component therapeutic exercise for post-COVID-19 rehabilitation.	Cohort study	1	Rehabilitation	Nil recorded	Nil Recorded	Nil Recorded	Post Acute Covid patients (not all ICU)	Ability to walk unassisted pre-COVID-19 (use of cane or walker was allowed), able to stand after the resolution of acute COVID-19, social situation allowed discharge in 10 days.	Nil Recorded	33	33	Nil Recorded	Multi-Component Theraputic Exercise Intervention	- 30-minute 7 days/week - Led by an expert physical therapist - Resistance Training- 1-2 sets with 8-10 repetitions each, intensity between 30-80% of the Repetition Maximum. - Endurance Training- up to 15-minutes aerobic training with a cycle ergometer, steps or walking - Balance Training- walking with obstacles, changing directions or on unstable surfaces - recommendations were provided to decre…	Nil Recorded	Good representation of acute covid population	Short Physical Performance Battery, gait speed (m/s), balance score, chair-stand time (seconds), Barthel Index Score, Ability to walk unassisted (FAC score 4 or higher), maintain single leg stand for 10 seconds, distance walked in 6MWT.	N/A	We included 33 patients (66.2±12.8 years). All outcomes improved significantly in the global sample (p<0.01). Post-ICU patients, who were younger than No ICU ones, experienced greater improvement in SPPB (4.4±2.1 vs 2.5±1.7, p<0.01) and gait speed (0.4±0.2 vs 0.2±0.1 m/sec, p<0.01). In conclusion, adults surviving COVID-19 improved their functional status, including those who required ICU stay. O…	All outcomes improved significantly
5960	The effect of early cardiopulmonary rehabilitation on the outcomes of intensive care unit survivors	Chih-Cheng Lai, chencm3383@yahoo.com.tw), Doctor	Other: Taiwan	2019	To compare the effect of early and late post-discharge cardiopulmonary rehabilitation on the outcomes of ICU survivors.	Cohort study	Nil recorded	Rehabilitation	2012	This research was funded by grant CMFHR10788 from Chi Mei Medical Center	Nil recorded	General ICU	Nil recorded	Nil recorded	2136	2136	Nil recorded	Cardiopulmonary rehabilitation within 30 days after ICU discharge	Nil recorded	No	Intervention group were significantly younger, had less comorbidities and had lower ICU LoS	3 year mortality 3 year readmission	Nil recorded	Among 2136 patients received cardiopulmonary rehabilitation after ICU discharge, 994 was classified early group and other 1142 patients were classified as late group. Overall, early group had a lower mortality rate (6.64% vs. 10.86%, P=.0006), and a lower ICU readmission rate (47.8% vs. 57.97%, P<0.0001) than late group after 3-year follow-up. Kaplan-Meier analysis showed that early group had sig…	Yes - however significant differences between the groups
2930	Inpatient rehabilitation can improve functional outcomes of post-intensive care unit COVID-19 patients - a prospective study	Margarida Rodrigues, 90.rodroguesmargarida@gmail.com, Physiotherapist	Other: Portugal	2023	To evaluate the outcomes of an inpatient multimodal and intensive rehabilitation program on neuromuscular, respiratory, and functional impairments of COVID-19 patients previously admitted to ICU.	Cohort study	1	Rehabilitation	01/02/2021	Nil recorded	Nil recorded	COVID-19	COVID-19 ICU survival referred for rehabilitation	Major neurological syndromes	71	42	Nil recorded	A COVID-19 specific evaluation and treatment plan was established by the physiatrist with the contribution of the interdisciplinary team, tailored for each patient based on the individual deficits, comorbidities, and complains at baseline and modified as required during rehabilitation admission. Physiotherapy Respiratory physiotherapy • Control of ventilation and optimization of the ventilation-p…	Nil recorded	No	Nil recorded	MRC sum score MEP MIP PCF Functional oral intake scale Brief balance evaluation systems test Timed up and go test 1 min sit to stand 6MWT Fatigue assessment scale FIM	Nil recorded	A total of 42 patients were included. After 32.00;26.00 days of inpatient rehabilitation, there was a significant improvement in limb and respiratory muscle strength, cough effectiveness, fatigue, balance, exercise capacity, and in the ability to perform activities of daily living. Advanced age, longer acute care hospitalisation, depressive symptoms, and cognitive deficits were associated with po…	Partially Significant improvement in all measures however no control/comparison
12244	Ensuring a successful discharge from intensive care	Carol Ball, Carol.Ball@royalfree.nhs.uk, nurse	UK	2005	To explore why discharge from ICU is associated with risk and what systems have been put in place to reduce this risk.	Commentary	N/A	Handover; Outreach/follow-up; Other: Editorial	N/A	Nil	Nil	General ICU	Nil	Nil	N/A	N/A	N/A	Education on CPAP and tracheostomies and acutely deteriorating patients Track and trigger systems Critical Care Outreach Teams	N/A	Nil recorded	N/A	ensuring a successful discharge from Intensive Care	N/A	So, what conclusions can be drawn for the evidence thus far? It seems that prompt attention to deteriorating physiological signs through a track and trigger system and prompt medical and nursing intervention can reduce adverse events, making wards a safer place. Proactive nurse led follow up services can reduce readmission and improve survival to discharge. Finally, structured discharge processes…	N/A
77519	Development of the transitional care program and its effect on patients discharged from the intensive care units	Soo hyun Cho, unknown, Doctor	Other: South Korea	2015	To evaluate the effects of a transitional care programme including the number of readmissions to ICU, the unexpected deaths, the number of rapid response team consultancy, and satisfaction with care.	Conference Abstract		Outreach/follow-up	31/05/2014	Nil recorded	Nil recorded	General ICU	Nil recorded	Nil recorded	68	68	Nil recorded	Transitional care programme	Nil recorded	Nil recorded	Nil recorded	ICU readmission Unexpected death Number of rapid response consultations Care satisfaction	Nil recorded	Satisfaction with transitional care of experimental group was significantly higher than that of control group (P = .007). There were no significant differences in the number of readmissions to ICU, the unexpected deaths, and the number of rapid response team consultancy.	Partially - care satisfaction
77478	PYICU+ More Is Less: The Post-ICU Discharge Follow-up Programme	So Hang Mui, unknown, Nurse	Other: Hong Kong	2019	To evaluate the effectiveness of a Post-ICU Discharge Follow-up Programme (PYICU+) on ICU readmissions and hospital mortality in ICU discharged patients with respiratory problems	Conference Abstract	1	Outreach/follow-up	31/10/2017	Nil recorded	Nil recorded	General ICU	Discharged from ICU at risk of respiratory deterioration	Nil recorded	612	612	Nil recorded	The PYICU+ included 3 daily follow-up visits at wards by an ICU Outreach Team. The ICU Outreach Team was led by a nurse consultant and supported by senior ICU doctors	Nil recorded	No	Nil recorded	ICU readmission Mortality	Nil recorded	A total of 612 subjects (the intervention group: 286, the control group: 326) were recruited. After the implementation of the PYICU+, only 8 early ICU readmissions in the intervention group were noted as compared to 38 early ICU readmissions in the historical control group. The reduction in the early ICU readmission within 72 hours was significant (p 0.001), with an 89.8% reduction in the risk of…	Yes - statistically significant reduction in readmission and mortality.
77093	Review by the ICU liaison nurse is associated with improved outcomes for patients discharged from ICU with a tracheostomy	Jacinta Schlitz, unknkown, Nurse	Australia	2009	We compared outcomes before and after the introduction of the liaison nurse.	Conference Abstract	1	Outreach/follow-up	31/12/2007	Nil recorded	Nil recorded	Tracheostomy	Discharged from ICU with a tracheostomy	Nil recorded	313	313	Nil recorded	ICU liaison nurse	Nil recorded	Nil recorded	Nil recorded	Time to decannulation	Nil recorded	313 patients were discharged to the wards with a tracheostomy over a 4-year period, 155 for the years 2004—2005 and 158 for the years 2006—2007. Mean age was 62.4 (13.6) years and 196 (62.6%) were male. Time to decannulation decreased although the difference was not significant [9.5 (4—21) vs. 7 (3—17) days, p = 0.08]. Multivariate analysis showed that decannulation was related to admission diagn…	No
75375	The first 12 months of the critical care liaison nurse service	J Molloy, unavailable, Nurse	Australia	2011	To quantify the number of patients seen during the first 12 months of the CCLN service	Conference Abstract	1	Outreach/follow-up	31/03/2010	Nil recorded	Nil recorded	Nil recorded	Nil recorded	Nil recorded	Nil recorded	Nil recorded	Nil recorded	ICU liaison nurse	Nil recorded	No	Nil recorded	Nil recorded	Nil recorded	In the first year the service has reviewed and assisted in the management of more than 1000 patients. The service has seen an increase in patients seen per month since the commencement of the CCLN service due to an increase in all three referral sources. This has resulted in a 60% increase in the numbers of patients reviewed between the months of May 2009 and March 2010	No
69440	The use of the ABCDEF bundle to promote interprofessional communication and continuity of post-intensive care syndrome prevention in post-intensive care unit settings	Rosetta Antonnacci, unknown, nurse	Canada	2020	To promote the importance of inter professional communication and the use of PICS prevention strategies in post-ICU settings	Conference Abstract	1	Outreach/follow-up	Nil recorded	Nil	Nil	General ICU	Not recorded	Not recorded	Nil recorded	Not recorded	Not recorded	An adapted communication tool based on the ABCDEF bundle that can facilitate the transfer process and support PICS prevention strategies post-ICU	Not recorded	No	Not recorded	Not recorded	Not recorded	Not recorded	Not recorded
73036	Supporting survivorship after critical illness: A service improvement project at a large teaching hospital	S Hobson, not recorded, Physiotherapist	UK	2022	To evaluate a service improvement project of post-critical care rehabilitation	Conference Abstract	1	Rehabilitation	28/02/2021	Nil recorded	Nil recorded	General ICU	Nil recorded	Nil recorded	Nil recorded	Nil recorded	Nil recorded	All individuals were triaged onto different pathways at point of critical care discharge, with those on the ‘Complex ICU recovery, including Covid-19’ pathway receiving dedicated MDT input from Intensive care, Psychiatry and Rehabilitation medicine consultants, Allied Health Professionals (Physiotherapy, Occupational therapy, Speech and Language Therapy, Dietetics), nursing and assistant staff. K…	Patients received an average of 1.05 physiotherapy sessions per day on weekdays they were medically fit for physiotherapy intervention. 87% of patients were independently mobile (unaided or with a simple mobility aid) prior to leaving the Royal Infirmary.	No	Nil recorded	Nil recorded	Nil recorded	High rates of patient satisfaction were reported during semi-structured telephone feedback. Individuals reported feeling involved in decisions regarding their care. They particularly valued staff continuity across critical care, the ward and post-discharge. In-reaching into critical care contributes to early rehabilitation, coordinated approaches to weaning and eases the often-challenging transit…	No
29244	Uptake and caseload of intensive care unit liaison nurse services in Australia	The Australian ICU Liaison Nurse Forum, Anna.green@wh.org.au, nurse	Australia	2012	To identify the number of hospitals in the Australian College of Critical Care Nurses ICULN special interest group that report having an ICULN service, to document the timing of their introduction, and to assess changes in caseload since introduction.	Cross sectional study	17	Outreach/follow-up	Nil recorded	Nil	Nil	General ICU	ICULN service in Australia	Not recorded	17	17 hospitals	Not recorded	ICULN	ICULN	No	Not appropriate	The date of ICULN service implementation, the annual equivalent full-time positions (EFTP) as a marker of hours of operation, and the number of patients reviewed who were recently discharged from the ICU, seen during or after RRT review, or who were de-novo referrals from ward staff	Not recorded	Seventeen Australian hospitals submitted data. Before 2004, there were only two ICULN services. The number of services dramatically increased between 2004 and 2007. In 14 sites, monthly patient reviews increased by a median of 54.3%. After adjustment for staff hours, 10 hospitals reported an increase in monthly patient reviews (median increase, 48.8%). Between 1999 and 2011, the 17 services perfo…	Not appropriate
14886	Perceptions of critical care outreach within a network	Catherine Plowright, ,Nurse	UK	2006	To establish healthcare professionals' perceptions of critical care outreach.	Cross sectional study	Nil recorded	Outreach/follow-up	Nil recorded	Nil recorded	Nil recorded		Healthcare professionals within a regional network	Nil recorded	678	678	1303 questionnaires distributed - 52% response	Outreach services	Nil recorded	No	Nil recorded	Nil recorded	Nil recorded	Most respondents felt that outreach assisted with patient care by enabling the admission and smooth discharge to and from the critical care units and providing useful education and training that changed practice. Respondents also thought that the audits undertaken by the outreach teams benefited patient care.	No
9941	Follow-up after intensive care treatment: a questionnaire survey of intensive care aftercare in Denmark	C K W Kjer, ckwk2@hotmail.com, Doctor	Other: Denmark	2017	To describe current early and late rehabilitative efforts at Danish intensive care units.	Cross sectional study	31	Outreach/follow-up; Rehabilitation	03/08/2016	Nil recorded	Nil recorded	General ICU	General ICU in Denmark	Neurosurgical ICU Cardiothroacic ICU Paediatric/neonatal ICU Post-operative care	31	31	Nil recorded	Early ICU-aftercare is defined as any activity initiated by the intensive care unit in the period after discharge to the general ward, but before discharge from the hospital. Early ICU-aftercare does not include the normal handover of the patient from the intensive care unit to general ward. It is often mentioned synonymously with follow-up, outreach, and rehabilitation’	Eighteen of 31 (58%) ICUs offered early ICU-aftercare. The most common eligibility criterion for early ICU-aftercare was based on patients’ length of stay (LOS) in the intensive care unit (44%), favouring a LOS of over 48 h. No patients with a LOS of less than 24 h were offered aftercare. (See Appendix S2). Ten ICUs reported other criteria, for example a selection based on the clinicians’ decisio…	No	Nil recorded	Nil recorded	Nil recorded	Thirty-one ICUs were invited to participate. The response rate was 100%. Overall, 26 of 31 ICUs (84%) offered ICU-aftercare, with the following distribution: early ICU-aftercare (58%), late ICU-aftercare (57%) and both (29%). There were no significant associations between hospital size and provision of ICU-aftercare. For early ICU-aftercare, the most common eligibility criteria were based on ICU …	No
14790	After critical care: a study to explore patients’ experiences of a follow-up service	Natalie Pattison, Natalie.pattison@rmh.nhs.uk, Nurse	UK	2007	To shape a follow-up service around patients’ needs; exploring experiences of follow-up inpatient visits and a nurse-led outpatient clinic for patients who have undergone major cancer surgery requiring critical care. To establish any common themes in the cancer patient’s critical care experience. To elicit any practice development needs around improving patient experience after discharge from cri…	Mixed Methods	1	Outreach/follow-up	2004	Nil recorded	Nil recorded	Cancer	Over the age of 18 years, who had undergone major cancer surgery (for sarcoma or upper gastro-intestinal) and had spent at least 48 hours in the critical care unit.	Nil recorded	41	27	Nil recorded	Nurse led follow-up	Nil recorded	Np	Nil recorded	Nil recorded	Nil recorded	Twenty-seven patients participated in the study. All patients experienced benefit from the service. Emergent themes included: rehabilitation from critical care: physiological issues and needs, memories: real and unreal, uncertainty and fear and empathy. A core theme of reassurance was underlying through the research. Issues while in critical care included: the need for nursing presence, nightmare…	No
13332	Patients' participation in and evaluation of a follow-up program following intensive care	C. Glimelius Petersson, no contact, Nurse	Other: Sweden	2011	The aim was to explore and describe patients’ participation in and evaluation of a follow-up program at a nurse-led clinic (NLC).	Mixed Methods	1	Outreach/follow-up	31/07/2005	Ni	Nil	General ICU	>18 years, with an ICU LoS >/= 72 hours, participating in follow up program	Nil	96	96	Nil	Follow-up program including a ward visit from an ICU nurse (answer immediate questions, inform about the follow-up program, detect and dispel confusion about experiences at the ICU and assuage any feelings of guilt that the patient might have). 2 further outpatient contacts in a follow-up clinic. Patients’ information needs were the starting point for the conversation that covered patients’ curre…	All patients, except one, had at least one face-to-face meeting with the follow-up nurse. Most patients (n 5 80, 83%) completed the follow-up program with three contacts. Ten patients had two contacts and six patients had one contact.	Nil	Representative of a general ICU population	Nil	Nil	Of 96 study patients, 51% visited the NLC once or twice. These patients were younger (P<0.001) and had lower Acute Physiology and Chronic Health Evaluation II (P = 0.017) compared with those who did not visit the clinic. The most common reason for not visiting the clinic was not enough strength, chiefly physical. In the evaluation, patients answered that they received advice and information, an o…	N/A
13080	An integrative review and meta-synthesis of the scope and impact of intensive care liaison and outreach services Journal of clinical nursing	Ruth Endacott, ruth.endacott@plymouth.ac.uk, nurse	Australia	2009	The aim of the integrative review and meta-synthesis was to determine the best available evidence for the activities undertaken by ICU LN/Outreach services and outcomes from these roles. The specific questions addressed were: 1 What structures and activities underpin the ICU LN role? 2 What are the outcomes of ICU LN/Outreach services as perceived by ward staff? 3 What are the measured outcomes f…	Mixed Methods	20	Outreach/follow-up	Nil recorded	Supported by funding from the Statewide Emergency Program, Department of Human Services, Melbourne, Victoria, Australia	Nil recorded - however reviewing own work	Only states ICU	Adults aged 18 years or older in any setting who received ICU LN/Outreach services and were published between the dates of 2000 and 2008.	Paediatric hospital only, studies that investigated the impact of Medical Emergency Teams (MET) only, studies that reported development/validity/reliability of critical care scoring systems only, studies reported in languages other than English, literature reviews if no new data were provided, for example through meta-analysis or meta-synthesis, studies with poor methodological quality and public…	12243	Not recorded	Nil	Studies included involved ICU liaison nurses, critical care outreach and ICU discharge planning	Nil recorded	Nil	Not recorded	Nil recorded	Nil recorded	Intensive care liaison/outreach services had a beneficial impact on intensive care mortality, hospital mortality, unplanned intensive care admissions/re-admissions, discharge delay and rates of adverse events. A range of research methods were used; however, it was not possible to conclude unequivocally that the intensive care liaison/outreach service had resulted in improved outcomes. The major u…	Nil
7273	The effects of critical care outreach services before and after critical care: A matched-cohort analysis Journal of Critical Care	David Harrison, david.harrison@icnarc.org, professor	UK	2010	Evaluate the effect of visits from critical care outreach services (CCOS) before admission to and following discharge from critical care	Mixed Methods	52	Outreach/follow-up	31/12/2006	commissioned by the National Institute for Health Research (NIHR) Service Delivery and Organisation (SDO) Programme to evaluate outreach services in critical care (grant SDO/74/2004) The NIHR SDO Programme is funded by the Department of Health	Nil Recorded	General ICU	Patients visited by the CCOS and admitted to a critical care unit at any time during their hospital stay. Admissions to adult, general critical care units.	Could not be linked to a corresponding admission in the Case Mix Programme Database	23,234	23,234	Nil Recorded	Survey of Critical Care Outreach Services (CCOS) Case Mix Programme Database Prospective CCOS data visit collection	Survey of Critical Care Outreach Services (CCOS) - All National Health Service (NHS) acute hospitals in England were surveyed in 2004 to obtain information on the existence, staffing, and coverage of CCOS. Case Mix Programme Database - a high-quality clinical database of case mix, outcome, and activity data for consecutive admissions to adult, general critical care units in England, Wales, and No…	Nil Recorded	Not recorded	ICNARC physiology score, based on extreme values of 12 physiologic measurements from the first 24 hours following critical care admission	Length of stay in hospital before admission to critical care, CPR within 24 hours before admission to critical care, mortality in the critical care unit and before ultimate discharge from acute hospital, and length of stay in the critical care unit	The CCOS visits preadmission were not associated with differences in severity of illness, but were associated with lower rates of cardiopulmonary resuscitation, longer prior hospital stay, and longer unit stay. The CCOS visits post discharge were associated with lower hospital mortality and shorter hospital stay in 2 matches, but not when compared with contemporary admissions to the same unit.	N/A
3586	Managing deteriorating patients with a physiotherapy critical care outreach service: A mixed-methods study	Leah A. Vegh, leah.vegh@health.qld.gov.au, Physiotherapist	Australia	2023	To describe service referrals and the cohort of patients referred to a new CCOT-style respiratory physiotherapy model of care (MOC)	Mixed Methods	1	Outreach/follow-up	31/12/2018	This work was supported by Metro South Hospital and Health Service District, Executive Planning and Innovation Committee, Brisbane	Nil recorded	General ICU	Nil recorded	Nil recorded	274	274	Nil recorded	The service received funding to employ one experienced critical care physiotherapist from 10 am to 6 pm daily except weekends and public holidays. The service hours of operation were chosen to partly overlap with the busy after-hours on-call physiotherapy shift which commenced at 4.30 pm. On-call physiotherapists at the facility had a wide range of experience, but many were relatively inexperienc…	Nil recorded	No	Nil recorded	Number of referrals received Patient demographics, referral, and clinical information, including presenting condition, presence of tracheostomy, respiratory vital signs at the point of referral Outcome at service discharge.	ICU readmission ICU discharge destination	The service accepted referrals for 274 patients in 6 months (on average 2.25/working day; commonly after trauma [29%] and abdominal surgery [19%]). During the implementation period of the model of care, fewer preventable respiratory ICU readmissions were reported (n ¼ 1/20) than in the historical cohort (n ¼ 6/19: Fisher's exact test, p < 0.05). Likelihood of respiratory ICU readmission, compared…	No
7831	Effects of a swallowing and oral care intervention for patients following endotracheal extubation: a pre- and post-intervention study	Chung-Pei Wu, cku1015@gmail.com, Nurse	Other: Taiwan	2019	To test the effects of a swallowing and oral care (SOC) intervention on patients’ time to resume oral intake and salivary flow following endotracheal extubation.	Non-randomised experimental study	6	Other: Swallowing	30/11/2015	This study was supported by the Taiwan Ministry of Science and Technology (grant no. NSC-101-2314-B-002-131-MY3).	Nil recorded	Medical	Consecutive patients (≥ 50 years) received emergency oral endotracheal intubation for at least 48 h.	1) had a history of neuromuscular disease (e.g., stroke, Parkinsonism) or head and neck deformities, (2) had a preexisting swallowing difficulty, (3) received tracheostomy, (4) could not respond to questions/intervention, and (5) were absolutely quarantined (e.g., for open or infectious tuberculosis)	193	173	Nil recorded	After intervention group participants were successfully extubated, the SOC intervention was administered on the next day (regardless of intake status) and daily until hospital discharge or 14 days postextubation (whichever occurred first). A trained SOC nurse, equipped with cheek retractor, dental suction tube, and tongue holder, provided the SOC intervention, i.e., toothbrushing/salivary gland m…	Participants and their caregivers positively perceived the SOC intervention, which took on average 15.4 min to complete daily. Participants received on average 8.3 ± 4.2 days of the SOC (range 1–14), with no reported adverse events (coughing, wet voice, or decreased oxygen saturation) during and immediately after the intervention. Adherence to SOC components was moderately good; for the sessions …	No	No concerns	time to resume total oral intake at 21 days (level 6 or higher on the functional oral intake scale) Unstimulated whole-mouth salivary flow	Intervention feasibility based on adherence, time spent, adverse events	The intervention group received 8.3 ± 4.2 days of SOC intervention, taking 15.4 min daily with no reported adverse event (coughing, wet voice, or decreased oxygen saturation) during and immediately after intervention. Participants who received the intervention were significantly more likely than controls to resume total oral intake after extubation (aHR 1.77, 95% CI 1.08–2.91). Stratified by age …	Yes - intervention group more likely to resume total oral intake post extubation
76162	Advanced Practice Registered Nurse-directed Care Coordination Interventions and Outreach After Critical Illness The Journal for Nurse Practitioners	Jessica Peters, jsikkem1@jhmi.edu, nurse practitioner	United States	2018	Determine the feasibility of implementing care collaboration measures after transitions in care for complex critically ill patients at risk for unplanned readmission by including critical care outreach services and standardized handoff into clinical advanced practice in order to optimize patient outcomes.	Non-randomised experimental study	1	Outreach/follow-up	Nil Recorded	Nil Recorded	Nil Recorded	Surgical ICU	Adult participants who were transitioning to an inpatient surgical floor after admission to a surgical critical care unit and met high risk for unplanned readmission enrollment criteria. (appraisal of the participants’ baseline comorbidities and situational factors present during the participants’ surgical critical care course.) Instruments for readmission risk criteria- Charlson Comorbidity Inde…	Nil Recorded	108	108	Nil Recorded	A standardized critical care handoff tool and a critical care outreach care algorithm	The standardized handoff tool consisted of an electronic note relaying all pertinent participant critical care course information, patient care goals, critical laboratory data for follow-up, medication adjustments, and caregiver information. The outreach algorithm consisted of timely distant and direct patient assessment, evaluation of hemodynamic parameters, ongoing need for electrolyte repletio…	Nil Recorded	Not compared between groups, usual age range, 59% elective admission	Feasibility data on all components of the transitional care intervention in conjunction with individual patient characteristics associated with unplanned readmission.	If the participant did experience an unplanned readmission after transition, the timing and events surrounding the participant’s readmission were also documented.	There was no significant association with transition time and the ability to complete the algorithm. Comorbidities of chronic obstructive pulmonary disease (P < .005), a PaO2 ratio < 200 (P < .003), and pulmonary disease (P < .027) showed increased unplanned readmission within 48 hours of transition. Implementing critical care collaborating measures was not affected by transition time and unit ca…	Nil significant
15893	Clinical effectiveness of a critical care nursing outreach service in facilitating discharge from the intensive care unit	Teresa Ann Williams, Teresa.Williams@ health.wa.gov.au, Nurse	Australia	2010	To evaluate the effect of a critical care nursing outreach service on the outcomes of patients discharged from the ICU, specifically, LOS in hospital from the time of admission to ICU, hospital mortality, and readmissions to ICU.	Non-randomised experimental study	3	Outreach/follow-up	30/11/2008	Funding was provided by the Western Australian Department of Health Innovation Fund 2008	Nil recorded	General ICU	Discharged from ICU to the ward	Discharged from ICU to another institution	3001	1435	According to the 2002 data for all patients discharged alive from the ICU at Royal Perth Hospital (n = 1345), the mean LOS in the hospital after discharge from the ICU was 13.2 days (SD, 28.0 days). Therefore, for a 20% reduction in post-ICU LOS in hospital (ie, to reduce the mean LOS from 13.2 to 10.5 days), for a power of 0.90, and an alpha of 0.05, a minimum of 1320 patients was required.	The service involved assessments before discharge from the ICU and follow-up visits by critical care nurse specialists, who reviewed and assessed patients before and after discharge from the ICU to the general care areas. The nurse specialists provided coverage 7 days a week during business hours (8 AM to 5 PM). In addition, they provided education and clinical support to the staff in the general…	Nil recorded	Development of the job description and selection criteria enabled the recruitment of 2 outreach nurses at each site. The outreach nurses were provided with a 2-week orientation period to enable them to familiarize themselves with their role. Hospital staff were informed about the study through newsletters, personal communication, and education sessions. The promotion of the outreach service conti…	No concerns	Hospital length of stay	Number of ICU readmissions Survival to hospital discharge Day of the week discharged from ICU Time of day discharged from the ICU Activities of the outreach nurse Delay to discharge from the ICU	In total, 1435 patients were discharged during the 6-month prospective period. Length of stay from the time of admission to the intensive care unit to hospital discharge (P = .85), readmissions during the same hospital admission (5.6% vs 5.4%, P= .83), and hospital survival (P = .80) did not differ from before to after the intervention.	No
15602	An intensivist-led tracheostomy review team is associated with shorter decannulation time and length of stay: a prospective cohort study Critical Care	Antony Tobin, antony.tobin@svhm.org.au, doctor	Australia	2007	Tracheostomy care provided by an intensivist-led multidisciplinary team would shorten decannulation time and reduce post-ICU hospital length of stay compared with the old model of ad hoc tracheostomy care	Non-randomised experimental study	1	Outreach/follow-up	31/12/2006	Nil Recorded	Nil Declared	40% cardiac surgery, 60% general ICU	All tracheostomy patients discharged from the ICU alive who were not under the ENT unit's care	Nil Recorded	280	280	Nil Recorded	All tracheostomy patients discharged from the ICU alive who were not under the ENT unit's care were followed up on the wards by the multidisciplinary tracheostomy review team	- The team consists of an intensivist, an ICU liaison nurse, a physiotherapist, a speech pathologist, and a dietician - Twice-weekly ward rounds are performed to review patients and to plan and oversee an individualised tracheostomy weaning programme - A bedside assessment is made of the patient's ability to tolerate cuff deflation; upper airway patency; and speech, cough, and oxygen requirements…	Nil Recorded	Nil Concerns	Decannulation time from ICU discharge	hospital length of stay, length of stay after ICU discharge, and length of stay of less than 43 day	Two hundred eighty patients were discharged with a tracheostomy over the course of a 4-year period: 41 in 2003, 60 in 2004, 95 in 2005, and 84 in 2006. Mean age was 61.8 (13.1) years, 176 (62.9%) were male, and mean APACHE (Acute Physiology and Chronic Health Evaluation) II score was 20.4 (6.4). Length of stay after ICU decreased over time (30 [13 to 52] versus 19 [10 to 34] days; P < 0.05 for tr…	Yes- Time to decannulation after ICU decreased.
14873	The role and effectiveness of a nurse practitioner led critical care outreach service Intensive and Critical Care Nursing	Alison Pirret, Pirret@xtra.co.nz	Other: New Zealand	2008	Describe the role and effectiveness of a nurse practitioner (NP) led critical care outreach service.	Non-randomised experimental study	1	Outreach/follow-up	30/06/2007	Nil Recorded	Nil Recorded	General ICU	Nil Recorded	Nil Recorded but reviewed patients discharged from ICU to the ward or at risk of deteriorating on the ward.	133	133	N/A	Implementation of Critical Care Outreach	- Included an intensive and high dependency care nurse practitioner working 3 day shifts per week- Outside these hours it was supported by ICU registrars and intensivists. - it was expected the CCOR NP would use advanced knowledge of pathophysiology, pharmacology and assessment to autonomously perform diagnostic activities and implement interdisciplinary patient management plans - Referral criter…	Nil Recorded	Not recorded	ICU readmissions <72h, APACHE II, LOS of ICU admissions<72h, total ICU readmission mortality, ICU patient acuity, ward MET and cardiac arrest calls.	Nil	There were 133 NP referrals, which resulted in 525 patient visits. The most common interventions completed by the NP during visits included requesting of diagnostic tests and prescribing. Following introduction of the NP CCORS, there was a sustained reduction in ICU readmissions <72 h	Yes- reduction in ICU readmissions in <72hours.
14768	Tracheostomy management in Acute Care Facilities – a matter of teamwork	Vicki Parker, vicki.parker@hnehealth.nsw.gov.au, Nurse	Australia	2010	To evaluate the effectiveness of an interdisciplinary team approach to tracheostomy management in a large tertiary referral hospital.	Non-randomised experimental study	1	Outreach/follow-up	01/01/2008	This study was supported by the NSW Nursing and Midwifery Office Innovation Scholarship Program.	Nil recorded	Tracheostomy	Tracheostomy	Nil recorded	126	126	Nil recorded	The final team membership comprised clinical nurse consultants, a physiotherapist, a speech pathologist, a dietician, a social worker and medical officers. Intensive care unit (ICU) and respiratory specialists provide a consultative service as required. The team met weekly to conduct ward rounds and consult on every inpatient with a tracheostomy on the wards and those from ICU referred by ICU med…	Nil recorded	No	No concerns	Dispersion of patients with a tracheostomy across the hospital ICU LoS Hospital LoS Safety events Staff knowledge and confidence Patient and family satisfaction	Nil recorded	Findings revealed significant reductions in mean hospital length of stay (LOS) for survivors from 50–27 days (p < 0.0001) and an increase in the number of tracheostomy patients transferred to non-critical care wards in the postgroup (p = 0.006). The number of wards accepting patients from ICU increased from 3–7 and there was increased staff knowledge, confidence and awareness of the team’s role.	Partial - as per results
13059	The impact of an ICU liaison nurse service on patient outcomes	Suzanne Eliott, suzanne.eliott@easternhealth.org.au, Nurse	Australia	2008	Investigate the impact of introducing an ICU liaison nurse service on ICU patient discharges, readmissions and outcomes in an 18-month before-and-after study in our metropolitan university teaching hospital.	Non-randomised experimental study	1	Outreach/follow-up	31/08/2006	Nil recorded	Nil recorded	General ICU	Patients discharged from ICU Patients not previously admitted to ICU but referred by the ward staff	Nil recorded	Nil recorded	1882	Nil recorded	The ICU liaison nurse was introduced as a 56 hours per week service, from 08:00 to 16:00, 7 days a week. The role was shared among three experienced ICU nurses who supported the multidisciplinary team in the management of patients with complex care needs followingtheir discharge from the ICU.	Patients discharged from the ICU received an average of 3.9 ICU liaison nurse visits. 102 ward patients were referred to the service by ward medical or nursing staff, physiotherapists or speech pathologists, requiring a total of 292 visits. The service involved: • visiting patients while they were in the ICU and after discharge to the ward, to help the patients and their relatives with the transi…	No	Good balance between groups	Outcomes data for ICU and hospital length of stay (LOS), mortality and ICU readmission, and aggregate ICU data for ICU step-down days, defined as time spent in the ICU with a nurse-to-patient ratio of 1 : 2.	Nil recorded	There was a 13% increase in patient throughput after the introduction of the ICU liaison nurse service (835 ICU admissions in the 18 months before v 943 in the 18 months after). Despite trends to an improvement, there was no significant change in median ICU LOS (2.2 days before v 2.1 days after) or median hospital LOS (12.0 days before v 11.5 days after), or in ICU or hospital mortality (ICU, 15%…	No
12247	Effect of the critical care outreach team on patient survival to discharge from hospital and readmission to critical care: non-randomised population based study	Carol Ball, carol.ball@royalfree.nhs.uk, nurse	UK	2003	To determine the effect of the critical care outreach team on patient survival to discharge from hospital after discharge from critical care and readmission to critical care.	Non-randomised experimental study	1	Outreach/follow-up	25/02/2002	Nil	Nil	General ICU	Patients discharged from ICU	Nil recorded	470	470	Nil recorded	Critical Care Outreach	tracheostomy management, suction, CPAP, patient positioning, prescription requests, blood test request, increasing frequency of observations, starting hourly fluid balance monitoring, requesting samples be sent for cultures.	No	Overall balance between groups was good. The sample was slightly younger than a general ICU population (mean age 51.6 and 49.6 in each group)	Discharge from hospital and readmission to ICU	Nil	The introduction of a critical care outreach team improved survival to discharge from hospital after discharge from critical care by 6.8% (risk ratio 1.08). Readmission to critical care decreased by 6.4% (0.48).	Statistically significant increase in survival to discharge and decrease in readmission to ICU following the introduction of critical care outreach. Survival to discharge risk ratio: 1.08 (CI 1.00 to 1.18) Readmission to ICU risk ratio: 0.48 (0.26 to 0.87)
11417	Critical care transition programs and the risk of readmission or death after discharge from ICU	Henry Stelfox, tstelfox@ucalgary.ca, Doctor	Canada	2016	To evaluate whether readmission to ICU and mortality among patients discharged alive from ICU changed after implementation of a critical care transition program	Non-randomised experimental study	8	Outreach/follow-up	01/01/2012	The study was funded by an establishment grant from Alberta Innovates—Health Solutions (20,100,368). HTS is supported by a Population Health Investigator Award from Alberta Innovates—Health Solutions. DJN is supported by a Clinician Fellowship Award from Alberta Innovates—Health Solutions, and a Knowledge Translation Canada Student Fellowship and Training Program grant. SMB is supported by a Cana…	Nil revorded	Medical-surgical ICU	Adult patient discharged from ICU	Nil recorded	32,234	32,234	Nil recorded	The program comprised an independent (not involved in ICU care or discharge decision-making) multidisciplinary ICU team (physician, nurse, respiratory therapist) that provided standardized support services for all patients discharged from ICU to a hospital ward, 24 h per day 7 days per week. Following discharge, members of the team serially evaluated each patient a minimum of once every 12 h. The…	Nil recorded	No	No concerns	Readmission to ICU within 72 hours of discharge from ICU	Mortality with 14 days of ICU discharge	After implementation of the program, there was an immediate non-significant decrease in the absolute proportion of patients readmitted to ICU in the study group (-0.4 %,95 % CI -1.7 to +1.0 %) and a non-significant increase in the absolute proportion of patients readmitted to ICU in the control group (+1.0 %, 95 % CI -0.3 to +2.2 %). Subsequently, there were non-significant changes in the absolut…	No
8851	Impact of a standardized nurse observation protocol including MEWS after Intensive Care Unit discharge Resuscitation	K De Meester, koen.demeester@ua.ac.be, nurse	Other: Belgium	2013	To investigate the effect of a standard nurse observation protocol implementing the Modified Early Warning Score (MEWS) and a color graphic observation chart.	Non-randomised experimental study	1	Outreach/follow-up	30/06/2010	Nil	Nil	Medical/ surgical wards post ICU	Older than 16yrs old without a do not resuscitate order	Cardiac surgery patients	1039	1039	Nil	Patients were observed using the validated Modified Early Warning Score (MEWS) integrated in a color graphic observation chart. The predictive value of MEWS as an observation tool on the prevalence of SAE's after ICU was evaluated.	Patients were observed according to the study protocol at ICU discharge, at admission on the ward after ICU discharge, 4 h after admission and every 12 h thereafter. The observation frequency was increased to every 30 min and the physician responsible for the patient was notified in case of (1) the MEWS score increased with 2 points between two measurements, (2) one vital sign gave 3 points, (3) …	In every ward two experienced nurses received a one-day training to be the trainer of the colleagues on the ward.	Populations similar across pre and post groups, good representation of general ICU patients.	The compliance to the standard nurse observation protocol The effect of a standard nurse observation protocol on the nurse observation frequency The effect of the standard nurse observation protocol on SAE MEWS or SAPS 3 and the risk for SAE	Nil	For the total study population the mean Patient Observation Frequency Per Nursing Shift(POFPNS) during the 5-day period after ICU discharge increased from .9993 (95% C.I. .9637–1.0350) in the pre-intervention period to 1.0732 (95% C.I. 1.0362–1.1101) (p = .005) in the post-intervention period. There was an increased risk of a SAE in patients with MEWS 4 or higher in the present nursing shift (HR …	Yes- positive impact on observation frequency, MEWS had a predictive value for SAE's in patients after ICU discharge, decrease in SAE's but not statistically significant
8651	Effects of a medical emergency team follow-up programme on patients discharged from the medical intensive care unit to the general ward: a single-centre experience	Sunhui Choi, jwhuh@amc.seoul.kr, Nurse	Other: South Korea	2016	The aim of this study was to evaluate the effect of our MET follow-up programme on the MICU readmission and cardiac arrest rates among patients discharged to a general ward from the MICU.	Non-randomised experimental study	1	Outreach/follow-up	31/01/2014	Nil recorded	Nil recorded	Medical ICU	18 years and older Transferred to a general ward or step down unit	DNACPR order at time of iCU discharge	1249	1249	The sample size in this study was calculated using G*power 3.1. A sample size of 356 ICU discharged patients in each group was needed to determine that the ICU readmission rate was <6% for ICU discharged patients with 80% power, using a chi-squared test and assuming a two-sided α of 0.05 and the ICU readmission rate of 12% based on previous literature regarding the RRS [16]. In our present analys…	The MET nurse specialists make their rounds daily during the first 72 hours after MICU discharge independent of the EMR-based screening or calling. During these visits, the nurse specialists undertake physical assessments and tracheostomy tube management. In addition, they offer education and consultations with the general ward nurses regarding the care of critically ill patients. Moreover, they …	Nil recorded	No	Representative of medical ICU population Balanced groups at baseline	Cardiac arrest events that occurred within 72 hours of MICU dis- charge The number of ICU readmissions		A total of 1229 patients were enrolled and divided two groups (Before, n = 624; After the introduction of the programme, n = 625). Forty-six patients (3.7%) were readmitted to the ICU within 72 hours, and there was no significant difference found between the two groups (3.7% versus 3.7%, P = 0.996). Respiratory distress was the most common reason for readmission (67.4%). Cardiac arrest developed …	No
8067	Impact of an Intensivist-Led Multidisciplinary Extended Rapid Response Team on Hospital-Wide Cardiopulmonary Arrests and Mortality*	Saad Al-Qahtani, aseenarabi@yahoo.com; icu1@ngha.med.sa (Contact Emails), Doctor	Other: Saudi Arabia	2013	pre-post rapid response team implementation study to assess the impact on patient outcomes.	Non-randomised experimental study	1	Outreach/follow-up	31/12/2010	Nil	Nil	Medical-Surgical ICU, medical, surgical, obstetric and gynecologic wards, radiology, endoscopy, or hemodialysis unit	Within 48hrs discharged from ICU on the ward or the physiologic-based RRT triggers included a) respiratory criteria (threatened airway, respiratory rate ≤ 8 or ≥ 30 breaths/min, oxygen saturation ≤ 90% on an Fio2 ≥ 50% or ≥ 6L/min), b) cardiovascular criteria (systolic blood pressure ≤ 90 or ≥ 200mm Hg, heart rate ≤ 40 or ≥ 130 beats/min), c) renal criteria (urine output ≤ 100mL over 4 hrs for pa…	Cardiac Wards	256,195	256,195	N/A	Rapid Response Team reviewed deteriorating ward patients or ICU step down patients.	Rapid Response Team includes intensivist, ICU fellow or registrar, a critical care nurse, and a respiratory therapist. The activation also involved the bedside nurse, the ward charge nurse, the ward respiratory therapist, and the ward physician. The team had to respond within a maximum of 15 mins of activation as per policy. The RRT would then evaluate and provide emergency management to the pati…	2-day structured simulation-based course on RRT with focus on improving communication skills, crisis management, and teamwork. Four weeks before RRT implementation, a start-up hospital-wide campaign was conducted to educate medical and nursing ward staff on trigger criteria, team roles, and responsibilities. Included the distribution of posters, pamphlets, and handouts. Didactic presentations wer…	Good representation of general ICU	Cardiopulmonary arrests and mortality	Referrals to ICU service from the wards, initiation of DNR status, hospital mortality, APACHE II, ICU mortality, ICU readmission.	The primary outcomes were cardiopulmonary arrests and mortality. After rapid response team implementation, non-ICU cardiopulmonary arrests decreased from 1.4 to 0.9 per 1,000 hospital admissions (relative risk, 0.68; 95% confidence interval, 0.53–0.86; p = 0.001) and total hospital mortality decreased from 22.5 to 20.2 per 1,000 hospital admissions (relative risk, 0.90; 95% confidence interval, 0…	Yes- Decreased non-ICU cardiopulmonary arrests decreased, total hospital mortality decreased, significant reduction in APACHE II scores, DNR orders on the ward increased, ICU re-admission rate decreased.
7594	Implementation and evaluation of a follow-up programme after intensive care treatment: A practice development project	Margo van Mol, m.vanmol@erasmusmc.nl, Nurse	Other: Netherlands	2018	To measure the effects of a newly developed follow-up programme on intensive care unit patient quality of care, as perceived by their relatives, and the appropriateness of the programme according to nurses	Non-randomised experimental study	1	Outreach/follow-up	31/06/2017	This work was supported by a grant from Erasmus MC, ‘‘Evidence Based Care by Nurses”, project 2015-15404	Nil recorded	General ICU	Participants eligible for part 1 met the following criteria: close relationship with a former ICU patient who had an ICU stay of at least two days, age 18 years or older and understanding of the Dutch language. Participants eligible for part 2 were all nurses who worked in the included wards (i.e., 135 specialised nurses in the three mixed ICUs and 105 general ward nurses in the three related fol…	Nil recorded	240 staff 402 relatives	240 staff 402 relatives	Nil recorded	The family-focused consultative ICU service included visiting the patient and relatives, if applicable, on day one after discharge and scheduling a consecutive appointment three or four days later. Both visits offered the opportunity to provide information, attend to the patients’ and relatives’ needs, explain PICS if appropriate and offer emotional support. This follow-up service was performed b…	Nil recorded	No	Nil recorded	Quality of care as perceived by the patients’ relatives - Quality Monitor (CQI 'R-ICU') Knowledge gained pertaining to PICS and PICS-F in nurses - before and after bespoke test The appropriateness of this programme for nurses - questionnaire	Nil recorded	Total quality of care and communication were assessed by relatives as high according to the Quality Monitor. Most intensive care nurses evaluated the usefulness of the discharge protocol as positive (71.8% partly/totally agreed) and in accordance with the patients’ needs (82.1% partly/totally agreed).	No
5703	Psychological recovery after intensive care: outcomes of a long-term quasi-experimental study of structured nurse-led follow-up	Rannveig J Jonasdottir, rannveij@landspitali.is, Nurse	Other: Iceland	2018	To compare psychological recovery of patients receiving structure nurse-led follow-up and patients receiving usual care after intensive care discharge	Non-randomised experimental study	1	Outreach/follow-up	10/05/2015	The study was supported by: Landspitali University Hospital Research Fund [A-2013-034]; and The Icelandic Nurses Association [2012]; and Ingibjörg R. Magnúsdóttir Fund [2012–2014].	Nil recorded	General ICU	18 years or older ICU LoS greater than 72 hrs	Non native speaker Unlikely to survive the general ward Unable to communicate following ICU discharge Dementia Substance abuse	168	119	Nil recorded	A minimum of 2 ward visits from ICU nurses, with minimum of 2 years ICU experience, with the fist visit within 24 hours of ICU discharge to the ward Proactive focus on patients' clinical condition and requiring the patients and/or ward staff, of patients' dreams/nightmares, delirium/confusion, hallucinations, depressive state and anxiety. Collaboration with ward staff with information allocation …	Nil recorded	Nil recorded	Control group was older, higher APACHE II	IES-R HADS	Nil recorded	The experimental group had significantly more symptoms of post-traumatic stress and anxiety that the control group over the 12 months. Patients from both groups had severe symptoms of post-traumatic stress. Patients with post-traumatic stress at three months had disturbing memories and psychological reactions.	No
5702	Structured nurse-led follow-up for patients after discharge from the intensive care unit: Prospective quasi-experimental study	Rannveig J. Jonasdottir, rannveij@landspitali.is, Nurse	Other: Iceland	2018	To describe an intervention using a structured ICU nurse-led follow-up—during the ward stay after ICU discharge, from ward discharge to home and 3 months after discharge from the ICU—and second, to examine the effect of the follow-up on health status vs usual care, from ward discharge to twelve months after ICU discharge, of patients staying ≥72 hr in mixed ICUs	Non-randomised experimental study	1	Outreach/follow-up	10/05/2015	The study was supported by: Landspitali University Hospital Research Fund [A-2013-034]; and The Icelandic Nurses Association [2012].	Nil recorded	General ICU	18 year or older ICU Los greater than 72 hrs	Non-native speaker Unlikely to survive the vernal ward stay Unable to communicate post-ICU Dementia Substance abuse	168	119	Nil recorded	Precise, proactive focus on patients’ physical and psychological condition using an observation scheme. Collaboration with supporting ward staff and relatives, if present. Consultation with other health professionals regarding patients’ condition as needed. Visits began on the ICU discharge day or the day after, with minimum two visits per patient on two consecutive days and availability 24/hrs. …	Patients in the experimental group (N = 73) received in total 224 ward visits with an average of three ward visits per patient (range 2–10 visits) with a mean time of 17 min for each visit. On average, two ICU nurses visited each patient (range 1–6 nurses) with a total of 30 ICU nurses providing the ward visits. Respiratory status was most commonly assessed, followed by nutrition, mobilization an…	Nil recorded	Control group was older, had high APCHE II, and longer ICU LoS	Health status over time, i.e. the difference between the experimental group and the control group after discharge from the general ward until 12 months after the ICU discharge.	Health status over time in the experimental group and the control group, within and between gender, length of ward stay and ICU readmission rate within 48 and 120 hr after the first eligible ICU discharge	The structured nurse-led follow-up did not improve patients’ health status compared with usual care (mixed effect model, p = .078–.937)	No
2498	The Impact of an Intensivist-Led Critical Care Transition Program	Raul Neto, raulfmup@hotmail.com, Doctor	Other: Portugal	2022	Explore the effectiveness of ICU-physician-based CTPs and the impact on outcomes.	Non-randomised experimental study	1	Outreach/follow-up	15/03/2020	Nil recorded	Nil recorded	General ICU	ICU stay superior to 48 h or if the total CCD (ICU +HDU stay was longer than 72 h Tracheostomized at ICU discharge	Discharged to another hospital Discharged with a do-not-resuscitate order	132	132	Nil recorded	The first follow-up visit was made between the first 24-72 h post-CCD discharge depending on the decision made by the intensivist at discharge. The need for further re-evaluations was assessed by the intensivist responsible for the follow-up consultation. Patients were evaluated during the weekdays, as the critical care transition team is not active during the weekend due to limited human resourc…	Most patients were evaluated 48 h post-discharge (62.9%) and 84.9% of all patients received only one follow-up consultation; 19 (14.4%) patients were visited twice and one patient required three visits before discharged from the CTP. Patient management was changed in 20 patients (15.1%) after the intensivists’ assessment (new diagnostic work-up - six cases; prescription change - 14 cases).	No	Greater proportion of patients mechanically ventilated in the control	ICU readmission In-hospital mortality	28 day and 6 month mortality	Between September 2020 and March 2021, 132 patients were included in the CTP. The Control group included 196 patients. The intensivist’s assessment led to management change in 15.1% of patients. The CTP group had a non-significant lower readmission rate (0.8% vs. 4.1%; p=0.09). Multivariate analysis showed a benefit for the CTP regarding in-hospital, 28-day, and six-month mortality. Kaplan-Meyer …	Partial - improved survival at hospital discharge, 28 days and 6 months.
573	Changes in Multidisciplinary Tracheostomy Team Practice Over Time Irish Medical Journal	E Carton, ecarton@mater.ie, Doctor	Other: Ireland	2021	To compare Tracheostomy management and patient outcome, in two time periods at the start of MTT practice and 6 years later	Non-randomised experimental study	1	Outreach/follow-up	31/12/2017	Nil Recorded	Nil Recorded	Medical and Surgical Patients	Had a tracheostomy performed during ICU stay.	Patients with a cervical spinal cord injury who required a tracheostomy and patients having a permanent tracheostomy	198	198	Nil Recorded	Formation of a Multidisciplinary Tracheostomy Team	#NAME?	Nil Recorded	Similar demographics across both time periods	Proportion of ICU patients with tracheostomy, mode of tracheostomy, gender, in hospital death, duration of tracheostomy, ICU and hospital LOS	N/A	The duration of tracheostomy cannulation was significantly shorter (21 vs 31 days, p=0.0005) in 2017 compared to 2009-2011. A Mini- Trach was used after trache decannulation in 56 of the 81 (69%) tracheostomy patients in 2017.	Yes- Trache decannulation was significantly shorter
1508	A Cognitive Behavioral Therapy-Informed Self-ManagementProgram for Acute Respiratory Failure Survivors: A Feasibility Study	Megan M Hosey, mhosey@jhu.edu, doctor	United States	2021	Evaluate the feasibility and acceptability of a CBT- informed self-management protocol for Acute Respiratory Failure patients when used in routine psychology consultation and treatment.	Non-randomised experimental study	1	Psychological	30/04/2019	Funded by the Parker B. Francis Foundation, grant number 134246	Nil Recorded	Medical ICU	18 years old, English speaking, Acute Respiratory Failure with mechanical ventilation via endotracheal tube or tracheostomy, Expected hospital stay of ≥7 days 1,2, Alert (e.g., RASS sedation score = −1, 0, or 1) 1, Not delirious (e.g., negative CAM-ICU score), Presence of clinically significant anxiety symptoms at initial consultation (VAS-A score ≥50) 4	Pre-existing cognitive impairment (e.g., dementia), History of major psychiatric illness (i.e., psychotic disorder bipolar disorder, suicide attempt in past 24 months, pervasive developmental disorder), Anticipated discharge to hospice, primary focus on palliative care, or >90% probability of in-hospital death.	11	7	Nil Recorded	Self-Management for Acute Respiratory Failure (SMARF) Intervention	6 Sessions delivered by a clinical psychologist Patients had initial sessions in the medical intensive care unit (MICU) and were followed in the acute care hospital unit until the 6 sessions were completed Delirium was assessed at each session and sessions were rescheduled if the patient was delirious. Sessions with intubated patients were conducted using individually tailored communication proce…	The interventionist participated in the SPEACS-2 Communication Training Program. Each session lasted approximate 30–40 min	Good representation of ICU cohort	Agreed to participate in intervention Number of sessions completed per patient VAS- A Score- pre-intervention and post intervention Interventions completed in ICU	N/A	All 11 patients accepted and received the psychological intervention. Four patients did not fully complete all 6 sessions due to death (n = 1, 2 sessions completed), and early hospital discharge (n = 3, patients completed 2, 3 and 5 sessions). The median (IQR) score (range: 0–100; minimal clinically important difference: 13) for the Visual Analog Scale-Anxiety (VAS-A) pre-intervention was 70 (57,…	Yes- Patients completed sessions whilst in hospital, all patients had a decrease in VAS-A score.
96983	Extended physiotherapy after Intensive Care Unit (ICU) stay: A prospective pilot study with a before and after design	Katinka Siesage, katinka.siesage@ki.se, Physiotherapist	Other: Sweden	2024	To examine whether extended level of physiotherapy delivered in the wards after ICU discharge would be feasible and have beneficial effects on physical function at hospital discharge.	Non-randomised experimental study	1	Rehabilitation	16/12/2019	This work was supported by the Regional County Council in Stockholm	Nil recorded	Surgical ICU	adult patients with an ICU stay >48 hours, understood the Swedish language.	palliative care with no intention of rehabilitation were excluded	46	44	Nil recorded	The intervention group received an extended level of physiotherapy – an extra physiotherapist resource corresponding to a 50% employment (4 h/weekday) which incorporated 1–2 sessions of approximately 30 minutes for 2–4 patients in the surgical wards during weekdays. In addition to the standard physiotherapist treatment, the intervention patients received an individual rehabilitation plan develope…	Patients in the intervention group received 1.3 sessions per patient and weekday compared to 0.7 sessions per patient and weekday in the comparison group. The extended number of sessions entailed practicing individualized exercises, for example, walking with or without walking aids and stair climbing. The number of attended physiotherapy sessions was 330 out of 335 planned within the intervention…	No	No concerns	The number of recruited patients out of eligible ones, the number of planned interventions not delivered, the number of adverse events	Physical function (CPAx)	Out of 46 eligible patients, 39 (85%) fulfilled the study (comparison n = 12, intervention n = 27) and were included in the final analyses. No adverse events occurred, and the attendance rate was high (98.5%). There were no statistically significant differences between the groups regarding physical function, hospital stay, and readmissions, but there were tendencies to better outcomes in all thes…	Yes - feasibility outcomes met
80547	The effect of a short-term pulmonary rehabilitation on exercise capacity and quality of life in patients hospitalised with acute exacerbation of chronic obstructive pulmonary disease	Mir Shad Ali, dtlung@hotmail.com, physiotherapist	Other: India	2014	To evaluate the results of a short-term PR programme on the exercise capacity and quality of life (QoL) in COPD patients hospitalised with acute exacerbations.	Non-randomised experimental study	1	Rehabilitation	Not recorded	nil	Nil	Respiratory ICU - exacerbation of COPD	COPD - GOLD stage II-IV, 40-70 years, current non-smoker, no history of atopy and firm commitment to co-operate through the study period.	Persistent sepsis, Hb<10g/dL, cardiac failure, renal failure, Tb, lung Ca.	30	30	No sample size calculation.	Pulmonary rehabilitation, staring on the acute ward and continuing into the community.	PR programme consisted of self management education specifically related to COPD27 and three different types of exercises: (i) walking; (ii) biking; and (iii) resistance exercises. Adequate break periods were allowed before and after each of the three modes of exercises.28 The intervention group patients were administered nine sessions (three sessions per week for three weeks). The 20-minute walk…	No	Balance between groups was appropriate. Representative of COPD population only.	Modified Borg score ; six minute walk distance (6MWD); CPET; spirometry; SF – 36		Nine sessions of PR exercises produced statistically significant improvement in general well-being, forced expiratory volume in the first second (FEV1), 6MWT parameters, exercise capacity, peak oxygen uptake and volume of oxygen consumption (VO2)/Watts slope on CPET in patients with AECOPD.	Significant improvement in pre/post values compared to control FEV 1 % predicted - p= 0.014 6MWD - p= 0.013 CPET Exercise duration - p= 0.03 VO2 peak - p= 0.03 Tidal vent - p= 0.09 O2 pulse vent - p= 0.03 SF36 Exercise, physical functioning, emotional problem, physical health, energy/fatigue, emotional well being, social functioning, pain, general health - all significant at p<0.05
7720	The Effect of High Protein and Mobility-Based Rehabilitation on Clinical Outcomes in Survivors of Critical Illness Respiratory Care	Stephanie Wappel, vercele@som.umaryland.edu (Correspondence), doctor	United States	2021	Hypothesized that combining Mobility-based rehabilitation programs (MRP therapy) with high protein supplementation is associated with greater weaning success from prolonged mechanical ventilation (PMV) and increased discharge home in this population	Non-randomised experimental study	1	Rehabilitation	31/12/2014	Nil Recorded	Nil Recorded	General ICU transferred to long term acute care hospital	Age 50y or older with tracheostomy on PMV for at least 14 d during acute hospitalization and requiring PMV for equal to or greater than 6 h/d, able to participate in MRP activities with preadmission Barthel Index > 70, with all extremities intact and mobile, and meeting clinical criteria for ICU-acquired weakness	Acute superimposed cardiopulmonary disease, cognitive impairment, or severe functional impairment related to neuromuscular dysfunction	32	31	The sample size of this study was too small to do a subgroup analysis of subjects according to body weight	Mobility based rehabilitation program and combined nutrition	- Serial functional assessments every 2 weeks, which consisted of validated functional measures and bedside assessment of basic functional mobility - A standardized, patient-specific rehabilitation program based upon each individual’s functional level - Combined muscle strengthening and endurance, aerobic conditioning, and functional mobility activities with the goal to progress the patient to th…	Nil Recorded	Similar characteristics across groups apart from significant difference in BMI in the low pretein and high protein groups. Not even numbers in 4 groups G1 10, G2 5, G3 8, G4 8	Weaning of ventilation, discharge home	N/A	A total of 32 subjects were enrolled. The MRP+HPRO group had greater weaning success (90% vs 38%, P 5.045) and a higher rate of discharge home (70% vs 13%, P 5 .037) compared to UC+LPRO group. The MRP+HPRO group had a higher, non significant rate of discharge home compared to the MRP+LPRO (70% vs 20%, P 5 .10).	Yes- the rehab group combined with high protein had higher weaning and discharge home success.
741	Post-intensive Care Unit COVID-19 Survivors: Functional Status and Respiratory Function Three Months After an Inpatient Rehabilitation Program. Cureus	Ana Costa, anajocosta@gmail.com,	Other: Portugal	2022	Evaluate the functional status and respiratory function three months after discharge from an inpatient rehabilitation program.	Non-randomised experimental study	1	Rehabilitation	28/02/2021	Nil	Nil	ICU- admitted with SARS-Cov-2 Pneumonia.	Patients consecutively admitted to the rehabilitation center in the time frame who had been hospitalised in ICU with SARS-Cov-2 Pneumonia, referred by an acute hospital physiatrist, 18 years or older and clinically stable.	Not previously admitted to the ICU, presenting major neurological syndromes, or still undergoing inpatient rehabilitation at the time of the study.	42	36	Nil	Inpatient and Intensive Rehabilitation Program	Inpatient Multimodal and intensive rehabilitation program on neuromuscular, respiratory, and functional impairments. Nil further detail as this was completed in a previous study.	Nil Recorded	80% male, otherwise good representation	Respiratory muscle strength Peak Cough Flow Functional Status Assessment- 1 min STS, 6 min walk, Timed up and go, Brief balance evaluation systems test, fatigue assessment scale (Portuguese version)	N/A	A total of 36 patients were included. Between T1 and T2, there was a significant improvement in MEP (84.47±20.89 vs 97.23±24.63 cmH2O, p<0.001), PCF (367.83±117.24 vs 441.33±132.90 L/min, p=0.003), functional capacity (1STST (19.90±6.37 vs 23.13±6.07, p=0.004), and 6MWT (459.25±153.70 vs 500.00±163.74 meters, p=0.003)). No differences were seen in MIP, brief-BESTEST, or TUG. Patients presented a …	Yes- Significant improvement in maximal expiratory pressure, peak cough flow, 1 min STS and 6min walk test.
84502	Smoking cessation through comprehensive critical care	Christina Jones, rdg@liverpool.ac.uk, Nurse	UK	2001	Nil recorded	Other: Brief report	1	Outreach/follow-up	Nil recorded	Nil recorded	Nil recorded	General ICU	Nil recorded	Nil recorded	61	36	Nil recorded	Routine follow-up of ward visits. 6 week self help manual including smoking cessation advice	Nil recorded	No	Nil recorded	Smoking cessation at 6 moths post ICU discharge	Nil recorded	At the 6-moths follow-up, previous s overs given the rehabilitation package had a relative risk reduction for smoking of 89% (CI 98% - 36%).	Yes as results.
13449	The development of critical care outreach nursing services	Terry Hainsworth, unavailable , Nurse	UK	2006	Nil recorded	Other: Commentary	N/A	Outreach/follow-up	N/A	Nil recorded	Nil recorded	Nil recorded	Nil recorded	Nil recorded	Nil recorded	Nil recorded	Nil recorded	Critical care outreach	Nil recorded	Nil recorded	Nil recorded	Nil recorded	Nil recorded	According to the NCEPOD (2005) there are geographical inequalities in the provision of critical care outreach services and also only one in four hospitals are using early warning or track and trigger systems to ensure that patients who are deteriorating are identified. A number of studies have investigated the effectiveness of critical care outreach including Ball et al (2003) and Priestley et al…	No
11081	The impact of critical care transition programs on outcomes after intensive care unit (ICU) discharge: can we get there from here?	Regis Goulart Rosa, regisgoulartrosa@gmail.com, Doctor	Other: Brazil	2016	Nil recorded	Other: Commentary	N/A	Outreach/follow-up	N/A	Nil recorded	Nil recorded	General ICU	Nil recorded	Nil recorded	N/A	Nil recorded	Nil recorded	Critical care transition programme	Nil recorded	Nil recorded	Nil recorded	Nil recorded	Nil recorded	It may be unrealistic to expect a meaningful impact on outcomes in the critical care transitional scenario through a single intervention rooted on recognition of clinical deterioration after ICU discharge. The use of a broader CCTP capable of the following functions is probably needed to increase the coverage of risk factors for patient deterioration after ICU discharge: (I) matching specific pat…	No
11867	Are we creating survivors...or victims in critical care? Delivering targeted nutrition to improve outcomes	Paul E. Wischmeyer, Paul.Wischmeyer@ucdenver.edu, Doctor	United States	2016	Nil recorded	Other: Editorial	N/A	Nutrition	N/A	Nil recorded	Nil recorded	Nil recorded	Nil recorded	Nil recorded	N/A	Nil recorded	Nil recorded	Nil recorded	Nil recorded	Nil recorded	Nil recorded	Nil recorded	Nil recorded	To address this, a large body of data demonstrates that oral nutrition supplement (ONS) must become a fundamental in our post-ICU and hospital discharge care plan. Meta-analysis, in a range of hospitalized patients, demonstrates ONS reduces mortality, reduces hospital complications, reduces hospital readmissions, shortens length of stay, and reduces hospital costs. A large hospital database analy…	No
69678	Critical care outreach services - do they make a difference?	Carol Ball, carol.ball@rfh.nthames.nhs.uk, nurse	UK	2002	Not recorded	Other: Editorial	N/A	Outreach/follow-up	N/A	Nil	Nil	General ICU	Not recorded	Not recorded	N/A	Not recorded	Not recorded	Critical care outreach	Not recorded	No	N/A	Not recorded	Not recorded	The evaluation of outreach services as they exist in the UK today, in all their many guises, may be difficult, but in contrast to Medical Emergency Teams the majority of outreach services are nurse led, in the United Kingdom, and it is vital that these services are evaluated for their effect. Otherwise as with other initiatives in nursing which have been accompanied by a lot of activity and enthu…	Not recorded
12606	Intensive care and beyond: improving the transitional experiences for critically ill patients and their families	Wendy Chaboyer, w.chaboyer@griffith.edu.au, Nurse	Australia	2006	The focus of my research has been on the transitions ICU patients and their families face when they are discharged from ICU and on the provision of nursing services to ensure continuity of care during this time.	Other: Editorial	N/A	Outreach/follow-up	N/A	Not recorded	Not recorded	Not recorded	Not recorded	Not recorded	N/A	Not recorded	Not recorded	ICU Liaison nurse	Not recorded	No	Not recorded	Not recorded	Not recorded	The hypothesis that the liaison nurse would decrease transfer anxiety experienced by both patients and families was tested as part of this study (Chaboyer et al., submitted). The state component of the State-Trait Anxiety Inventory (STAIForm-Y) was used to measure anxiety quantitatively and focus group interviews were used to understand the transfer experience qualitatively, both before and after…
10935	Exercise Interventions in Critical Illness Survivors: Understanding Inclusion and Stratification Criteria American Journal of Respiratory and Critical Care medicine	Zudin Puthucheary,	Other: Australia- the original study, unclear where secondary analysis was performed	2015	Examine the functional exercise capacity data over the course of 12 months, using the 6-minute-walk test (6MWT) between intervention and control participants in two subgroups (previously healthy and those with at least one documented comorbidity at admission); and to calculate sample sizes on the basis of these subgrouped data	Other: Editorial	N/A	Outreach/follow-up	N/A	The original randomized controlled trial was completed with funds from the National Health and Medical Research Council (grant 454717), the Physiotherapy Research Foundation, the Austin Hospital Medical Research Foundation, and the Australian and New Zealand Intensive Care Society	Nil Recorded	Not Specified	Not Recorded in the Editorial	Not Recorded in the Editorial	N/A	113	Using an a of 0.05 and a b of 0.90 and a two-way repeated measures of analysis of variance, a sample size of 14 patients in each group would be needed when measuring the 6MWT as the outcome of interest at 3 months. In the cohort of patients with preexisting chronic disease, using a difference between groups of 28% at 3 months (a, 0.05; b, 0.90), 36 patients would be required in each group.	Intensive Rehabilitation from intensive care through to outpatient	Nil further documented in Editorial	Nil Recorded	Secondary analysis split the groups into presence of absence of chronic disease- s expected, the healthy and chronic disease subgroups displayed significant differences in age and sex	6-minute-walk-test	Nil	In the cohort of healthy subjects, there was no significant improvement in the 6MWT interventional group versus control (81.5% [95% confidence interval (CI), 31.1%–131.7%] versus 62.2% [95% CI, 24.3%–100%]; P = 0.280) at hospital discharge, but between-group differences existed at 3 months and were maintained at 12 months (272.5% [95% CI, 155.2%–389.7%] versus 126.0% (95% CI, 19.1%–232.9%]; P = 0…	N/A
7642	Should ICU clinicians follow patients after ICU discharge? No	Bharath Kumar Tirupakuzhi Vijayaraghavan, brian.cuthbertson@sunnybrook.ca, Doctor	Other: India	2018	Nil recorded	Other: Editorial	N/A	Outreach/follow-up; Rehabilitation; Nutrition	N/A	Nil recorded	Nil recorded	Nil recorded	Nil recorded	Nil recorded	N/A	Nil recorded	Nil recorded	Nil recorded	Nil recorded	Nil recorded	Nil recorded	Nil recorded	Nil recorded	A number of ICU and post-ICU interventions have been evaluated with disappointing results to date. Cuthbertson and colleagues conducted a randomized evaluation [4] of a nurse-led intervention on improving post-ICU quality of life on 286 patients after ICU admission. The intervention involved a nurse-led complex intervention including a manual-based, self-directed, physical rehabilitation program …	No
78359	Special issue: Rehabilitation in and after critical care	Sarah, Vollam, sarah.vollam@ndcn.ox.ac.uk, Nurse	UK	2022	Nil recorded	Other: Editorial	N/A	Rehabilitation	N/A	Nil recorded	Nil recorded	Nil recorded	Nil recorded	Nil recorded	N/A	Nil recorded	Nil recorded	Nil recorded	v	Nil recorded	Nil recorded	Nil recorded	Nil recorded	In the United Kingdom, National Institute of Health and Care Excellence clinical guidelines emphasize, the importance of ensuring continuity of care and rehabilitation once patients are moved from intensive care to general wards.5 This is recognized as particularly important for patients at risk of morbidity associated with critical illness. However, research has shown these guidelines are not al…	No
76294	Physiotherapeutic regimen in patients with chronic obstructive pulmonary disease: from the intensive care unit to home-based rehabilitation International Journal of Therapy and Rehabilitation	Massimiliano Polastri, gbptap1@gmail.com (Correspondence email)	Other: Italy	2020	Considering a hypothetical patient experiencing acute respiratory insufficiency due to sudden exacerbation of symptoms, and imagining their therapeutic path from intensive care unit admission to hospital discharge, such a journey can be divided into different phases characterised by specific goals and expected outcomes, which are discussed in the editorial.	Other: Editorial	N/A	Rehabilitation	N/A	Nil	Nil	Respiratory ICU	Nil recorded	Nil recorded	N/A	N/A	N/A	Phased recovery of COPD patients- in ICU, on the ward, home based	In intensive Care - Early mobility and respiratory therapy Hospital Wards - Facilitate Secretion Clearance (5 to 20 minutes) - intermittent positive pressure breathing, active cycle of breathing technique - Active surveillance, directed at maintaining residual motor capacity and control mood deterioration - basic daily movements, namely getting patients regularly out of bed for personal hygiene, …	Nil	N/A	Promoting behavioural changes for pulmonary rehab	N/A	N/A	N/A
21306	Rehabilitation following return of spontaneous circulation (ROSC-Rehab): A new role for rehabilitation professionals in post-resuscitation care.	Abraham Samuel Babu, abrahambabu@gmail.com, Associate Professor Department of Physiotherapy	Other: India	2021	ROSC-rehabilitation (ROSC-Rehab) team is proposed to improve function and enhance independence through a multidisciplinary rehabilitative approach across the continuum of care	Other: Editorial	N/A	Rehabilitation	N/A	Nil	Nil	ICU	Discharged from ICU following sudden cardiac arrest	Nil recorded	N/A	0	Nil	Rehabilitation bundle following ICU discharge	Rehabilitation bundle includes Diet & Nutrition, Respiratory Therapy, Psychological Interventions, Occupational Therapy, Speech & Language Therapy, Physical Therapy, Exercise, Social Interventions. In-hospital phase Post-discharge phase(Telerehabilitation)	Nil	Not recorded	improve function and enhance independence	Nil	N/A	N/A
9755	Integrative review of nurse-led follow-up after discharge from the ICU	Rannveig J. Jonasdottir, rannveij@landspitali.is, Nurse	Other: Iceland	2016	The aim of this integrative review was to analyse and synthesise the structure, content and types of outcome variables of NLFUP after discharge from the ICU.	Other: Integrative review	N/A	Outreach/follow-up	N/A	The study was supported by The Icelandic Nurses Association and The Landspitali-University Hospital Research Fund (A-2013-034)	Nil recorded	General ICU	Articles had to be in English and targeted at adult ICU patients (≥18 years) Follow-up was reported as an intervention or a service within a hospital or a hospital clinic. Nurses were required to provide follow-up – or at least to be part of a multidisciplinary team that provided follow-up – after discharge from the ICU	Editorials and opinion letters.	N/A	Nil recorded	Nil recorded	ICU Follow-up	Structure of ward visits. After discharge from the ICU to the general ward visits were provided by experienced ICU nurses. Patients receiving intensive care unit liaison nursing (ICULN) and critical care outreach (CCO) services were visited within the first 24 hours from discharge from the ICU. The number of visits provided by ICULN services in the general wards was at least daily for the first t…	No	Nil recorded	Nil recorded	Nil recorded	Seventeen papers were included. Three patterns of nurse-led follow-up were identified: (1) Ward visits – in the immediate time after discharge from intensive care unit, (2) Ward visits and appointment(s) to an intensive care unit follow-up clinic and (3) follow-up visit to an intensive care unit and phone call(s) after discharge. Content of short-term nurse-led follow-up (1) ranged from clinical …	No
10971	A rehabilitation intervention to promote physical recovery following intensive care: a detailed description of construct development, rationale and content together with proposed taxonomy to capture processes in a randomised controlled trial	Pam Ramsay, Lisa.Salisbury@ed.ac.uk, Nurse	UK	2014	To describe how the RECOVER intervention was developed and present a taxonomy for describing the treatments delivered.	Other: Intervention development description	Nil recorded	Rehabilitation; Nutrition	Nil recorded	This study was funded by the Chief Scientist Office, Scotland.	Nil recorded	General ICU	Nil recorded	Nil recorded	Nil recorded	Nil recorded	Nil recorded	Based on the above, we decided to focus our intervention primarily on physical rehabilitation, because physical impairments were highly prevalent, appeared to strongly influence length of acute hospital stay, and profoundly affected the lives/ADLs and HRQoL of patients. The intervention components focussed primarily on better coordination and increased delivery of physiotherapy and nutritional re…	Nil recorded	We developed a clear educational content and competencies across physiotherapy, dietetics, occupational therapy, and speech/language therapy. The GRAs were trained according to these prior to starting the trial during a 1-month programme that included general education about critical illness and recognition of psychological issues after intensive care. We developed a comprehensive competency docu…	Nil recorded	Nil recorded	Nil recorded	The final construct for the complex intervention involved a dedicated GRA trained to pre-defined competencies across multiple rehabilitation domains (physiotherapy, dietetics, occupational therapy, and speech/ language therapy), with specific training in post-critical illness issues. The intervention was from ICU discharge to 3 months post-discharge, including inpatient and post-hospital discharg…	No
5991	Physical and Cognitive Training to Enhance Intensive Care Unit Survivors’ Cognition: A Mapping Review	Sue Lasiter, lasiterr@umkc.edu, Nurse	United States	2021	To present a critical examination of current knowledge of physical training, cognitive training, and the combination of both on cognition in adults and ICU survivors who experienced cognitive impairments.	Other: Mapping review	N/A	Rehabilitation; Other: Cognitive	N/A	Nil recorded	Nil recorded	General ICU	Articles that focused on behavioral impact of physical and cognitive training on cognition and functional and structural effects on the brain	Non-English language Pre-existing dementia, neurological injury, stroke with severe cognitive or physical deficits, cardiac surgery, cancer.	N/A	17	Nil recorded	Physical and cognitive interventions post-ICU	Physical activity, Dual Task interventions, cycling with cognitive rehabilitation	No	Nil recorded	Nil recorded	Nil recorded	Few studies have targeted adults surviving ICU. Independently, physical and cognitive interventions improved cognition in healthy older adults with and without cognitive impairment. Simultaneous interventions may improve executive function. Small sample size and heterogeneity of interventions limited the ability to make inferences.	No
99054	Engaging family members in nutrition care during recovery from critical illness	Andrea Marshall, a.marshall@griffith.edu.au, Nurse	Australia	2024	Summarize the evidence base for family engagement in nutrition care and hypothesize future roles families may play, throughout the critical illness recovery trajectory.	Other: Narative review	N/A	Nutrition	N/A	Marshall has previously received funding from the National Health and Medical Research Council and the Gold Coast Collaborative Research Grant Scheme for work relating to the topic of family engagement in nutrition care. Marshall has also received funding for investigator-initiated work from Nutricia and Baxter Healthcare (not related to this work). Ridley has received unrestricted grant funding …	Nil recorded	Nil recorded	Nil recorded	Nil recorded	N/A	Nil recorded	Nil recorded	Nil recorded	Nil recorded	Nil recorded	Nil recorded	Nil recorded	Nil recorded	The transition from ICU to the ward can present a key timepoint at risk of nutrition information loss, leading to nutritional decline, as does the transition from hospital to home [37]. Family members can act as a bridge between these physical locations, advocating for inclusion of nutrition in healthcare handovers and supporting incoming staff to recognize the individual patients’ nutrition jour…	No
17176	The roles of critical care pharmacists beyond intensive care units: A narrative review on medication management for ICU survivors	Ohoud Aljuhani, oaljuhani@kau.edu.sa, Pharmacist	Other: Saudi Arabia	2022	To summarize the studies that address medication management and critical care pharmacist involvement in post-ICU settings.	Other: Narrative review	N/A	Medicines reconciliation	N/A	Nil	Nil	General ICU	Articles published in English related to adult ICU survivors and that directly addressed pharmacist involvement or medication management	Studies regarding ICU survivors that evaluated cognitive, behavioral, physical, psychiatric, or ICU survivors’ family or caregiving aspects	N/A	N/A	N/A	Medication management	A review of medication following ICU discharge	No	No detail	N/A	N/A	The main findings summarize the most performed pharmacist services following ICU discharge, including medication reconciliation, full medication review, and adverse drug event preventative measures. This review concluded a lack of consensus about the standard model of post-ICU pharmacy services and the relationship of these services with long-term outcomes	N/A
23780	Nutritional Support for Critically Ill Patients	Igor N. Pasechnik, pasigor@yandex.ru, Doctor	Other: Russia	2020	To highlight the need for a differentiated approach to nutritional support of critically ill patients during their treatment and rehabilitation.	Other: Narrative review	N/A	Nutrition	N/A	Nil recorded	Nil recorded	Nil recorded	Nil recorded	Nil recorded	N/A	Nil recorded	Nil recorded	Nil recorded	According to many clinicians, post-ICU patients get less intensive and invasive treatment. An intention to withdraw the nasogastric tube is well justified and is associated with increased patient comfort, reduced discomfort and fewer challenges in daily activity. However, the decision to remove the tube should be made after assessing the feasibility of adequate protein and energy delivery in a pa…	No	Nil recorded	Nil recorded	Nil recorded	Contemporary approaches to the nutrient and energy provision to critically ill patients suggest the differentiated nutritive support prescription depending on the disease stage. The emphasis is made on gradual achievement of target values of protein and energy provision, priority of enteral administration of nutrients, continuity in nutritional support between departments, as well as hospital and…	No
8561	Nutritional support in critical illness and recovery	Michael P Casaer, Michael.casaer@uzleuven.be, Doctor	Other: Belgium	2015	This Series paper is based on results of high-quality RCTs and provides new perspectives on nutritional support during critical illness and recovery.	Other: Narrative review	N/A	Nutrition	N/A	Not recorded	Not recorded	General ICU	Not recorded	Not recorded	N/A	Not recorded	Not recorded	Not recorded	Not recorded	Not recorded	Not recorded	Not recorded	Not recorded	Little information is available about the effect of nutritional support in the post-ICU hospital or home setting after a prolonged stay in the ICU.33 Although the effect of early and enhanced EN or PN during acute critical illness is unclear so far, these findings cannot be extrapolated to nutritional therapy after day 7 and outside the ICU to the hospital or home-rehab settings. Findings from a …	Not recorded
7603	Nutrition therapy and critical illness: practical guidance for the ICU, post-ICU, and long-term convalescence phases	Arthur Raymond Hubert van Zanten, zantena@zgv.nl, Doctor	Other: Netherlands	2019	Provide a practical guidance on nutrition therapy for the ICU, post-ICU, and long-term convalescence phases, based on recent literature and guidelines.	Other: Narrative review	N/A	Nutrition	N/A	Nil recorded	Dr. Van Zanten reported having received honoraria for advisory board meetings, lectures, research, and travel expenses from Abbott, Baxter, BBraun, Cardinal Health, Danone-Nutricia, Fresenius Kabi, Mermaid, Lyric, and Nestlé-Novartis. Inclusion fees for patients in clinical trials were paid to the local ICU research foundation. Dr. De Waele reported having received grant funding from the Belgian …	General ICU	Nil recorded	Nil recorded	N/A	Nil recorded	Nil recorded	Therefore, an intake of 1.5–2.5 g/kg/day of proteins should be considered. Although limited information is available, findings emphasize the importance of closely observing food intake in post-ICU patients before hospital discharge and instructing caregivers and healthcare professionals to provide optimal nutrition at home.	Nil recorded	Nil recorded	Nil recorded	Nil recorded	Nil recorded	Based on recent literature and guidelines, gradual progression to caloric and protein targets during the initial phase of ICU stay is recommended. After this phase, full caloric dose can be provided, preferably based on indirect calorimetry. Phosphate should be monitored to detect refeeding hypophosphatemia, and when occurring, caloric restriction should be instituted. For proteins, at least 1.3 …	No
5055	Oral nutrition during and after critical illness: SPICES for quality of care	Marjorie Fadeur, afrousseau@chuliege.be, Dietitian	Other: Belgium	2020	The present narrative review focuses on barriers to food intakes and considers the different points that should be addressed in order to optimize oral intakes, both during and after ICU stay.	Other: Narrative review	N/A	Nutrition	N/A	Nil recorded	Nil recorded	General ICU	Nil recorded	Nil recorded	N/A	Nil recorded	Nil recorded	Currently, there are limited research, and consequently recommendations, on nutrition in the post-ICU period. Oral nutrition provided alone is the most common mode of nutrients provision during this period. During the post-ICU hospital setting, it has been observed in two recent studies that energy and protein intakes were less than estimated or measured requirements. On the other hand, we are pa…	Nil recorded	No	Nil recorded	Nil recorded	Nil recorded	They are gathered in the SPICES concept, which should help ICU teams improve the quality of nutrition care following 5 themes: swallowing disorders screening and management, patient global status overview, involvement of dieticians and nutritionists, clinical evaluation of nutritional intakes and outcomes, and finally, supplementation in macro-or micronutrients.	Nil recorded
4330	The role of nutritional support in the physical and functional recovery of critically ill patients: a narrative review	Danielle Bear, Danielle.Bear@gstt.nhs.uk, Dietitian	UK	2017	To evaluate the impact of nutrition during critical illness or on long-term physical and functional recovery.	Other: Narrative review	N/A	Nutrition	N/A	Nil	Nil	General ICU	Not recorded	Not recorded	N/A	Not appropriate	Not appropriate	Not recorded	Not recorded	No	Not recorded	Not recorded	Not recorded	There are few studies investigating nutritional support after the first week of critical illness. However, oral intake has been reported to be inadequate in patients following extubation [64, 65], regardless of the presence of enteral feeding [65]. Failure to meet nutritional targets following the first week of ICU stay and into the post-ICU phase may indeed negatively influence any long-term mea…	Not recorded
2909	Nutrition before, during and after critical illness	Emma J Ridley, emma.ridley@monash.edu, Dietitian	Australia	2022	To describe considerations preintensive care unit (ICU), within ICU and in the post-ICU period regarding nutrition management and the current state of the literature base informing clinical care.	Other: Narrative review	N/A	Nutrition	N/A	Nil recorded	E.J.R. has received honorarium from Baxter Healthcare (the United States and Australia), Nestle and Nutricia (Australia). E.J.R. is supported by a National Health and Medical Research Council (NHMRC) Emerging Leadership Fellowship and has unrestricted research funding from Baxter Healthcare (United States), Nutricia (Australia) and Fresenius Kabi (Australia). K.L. has received honorarium from Bax…	General ICU	Nil recorded	Nil recorded	N/A	Nil recorded	Nil recorded	Nil recorded	It has been shown that continuing artificial nutrition can bridge the nutrition gap and a recent meta-analysis in noncritically ill patients found a significant mortality reduction in malnourished patients who received a nutrition intervention and one of the main predictors of this reduction was the longer duration of the intervention	No	Nil recorded	Nil recorded	Nil recorded	Nutrition for the critically ill patient should not be viewed in isolated time periods; what happens before, during and after ICU is likely important to the overall recovery trajectory. It is critical that the impact of nutrition on clinical and functional outcomes across hospitalisation is investigated in specific groups and using interventions in ways that are biologically plausible to impact. …	No
1298	Nutritional issues concerning general medical ward patients: feeding patients recovering from critical illness	Carla Gressies, scheutzph@gmail.com, Nutritionist	Other: Switzerland	2023	This brief review will focus on the feeding of patients recovering from critical illness, as no formal recommendations or guidelines on nutrition management are available for this specific situation.	Other: Narrative review	N/A	Nutrition	N/A	Nil recorded	Nil recorded	General ICU	Nil recorded	Nil recorded	N/A	Nil recorded	Nil recorded	Increase protein intake to 1.5-2.0 grams of protein/kg/day Increase caloric intake to 125% of predictive equation or 30kcal/kg/day Monitor oral intake Consider use of bioelectrical impedance analysis or assessment of handgrip strength or other measurement of body composition and functionality	An interim analysis of a retrospective review suggested an association between prolonged enteral nutrition in the post-ICU setting and a reduction in 30-day readmissions [30]. This finding, however, needs confirmation in prospective randomized interventional trials. During the critically ill period, supplements like leucine and its metabolite b-hydroxy-b-methylbutyrate (HMB) have also been shown …	No	Nil recorded	Nil recorded	Nil recorded	While feeding should start in the ICU, it is important to continue and adapt nutritional plans on the ward to support individuals recovering from critical illness. This process is highly complex -- suboptimal feeding may contribute significantly to higher morbidity and mortality, and seriously hinder recovery from illness. Recently, consensus diagnostic criteria for malnutrition have been defined…	No
6588	Prioritizing nutrition during recovery from critical illness	Morgan K. Nienow, sarah_J_Peterson@rush.ed, Dietitian	United States	2021	Describe calorie intake when ICU care ends, provide an overview of barriers that limit intake, and possible interventions to improve nutritional status.	Other: Narrative review	N/A	Nutrition	N/A	Nil recorded			Nil recorded	Nil recorded	N/A	Nil recorded	Nil recorded	Nil recorded	Nil recorded	No	Nil recorded	Nil recorded	Nil recorded	Current evidence suggests patients are consuming < 60% of calorie requirements after extubation and ICU discharge. This inadequate calorie intake may exacerbate weight loss and muscle and fat wasting. Physiologic, physical, and cognitive manifestations of critical illness can lead to multiple issues that cause poor intake. Possible interventions to improve calorie intake include a patient-centere…	No
4232	Recover after critical illness: putting the puzzle together - a consensus of 29	Elie Azoulay, elie.azouly@sls.aphp.fr, doctor	Other: France	2017	To highlight how critical illness and critical care affect longer-term outcomes, to underline the contribution of ICU delirium to cognitive dysfunction several months after ICU discharge, to give new insights into ICU acquired weakness, to emphasize the importance of value-based healthcare, and to delineate the elements of family-centered care.	Other: Narrative review	N/A	Other: Recovery following critical illness	N/A	Nil	Nil	General ICU	Not appropriate	Not appropriate	N/A	Not appropriate	Nil	Post-ICU, pre-hospital mobilisation and nutrition therapy.	Nil recorded	Nil recorded	il recorded	Nil recorded	Nil recorded.	Physical rehabilitation One randomized trial of 240 patients discharged from ICU found that hospital-based rehabilitation, including increased physical and nutritional therapy plus information provision, did not improve physical recovery or quality of life, but improved patient satisfaction with many aspects of recovery.	No
75789	Supporting patients recovering after discharge from critical care	Geraldine O'Gara, Geraldine.O’Gara@rmh.nhs.uk, Nurse	UK	2013	Examine the incidence, causes and impact on patients of admission to critical care; follow-up needs and the role of nurses; and follow-up models.	Other: Narrative review	N/A	Outreach/follow-up	Nil recorded	Nil recorded	Nil recorded	Cancer	Nil recorded	Nil recorded	N/A	Nil recorded	Nil recorded	After critical care, a follow-up or rehabilitation pathway enables patient needs to be met immediately and as an outpatient, for example, by providing referrals to long-term facilities and support services. At follow up, nurses need to: ■■ Consider the possibility of post-traumatic stress disorder symptoms and be cautious about reawakening distress. ■■ Be aware of the effects on sleep and subsequ…	Nil recorded	No	Nil recorded	Nil recorded	Nil recorded	The recovery needs of cancer critical care patients are unique in the face of ongoing further treatment and uncertain outcome. Appropriate nursing care in CCU may help to reduce these sequelae, and follow up, which can take different forms, can assist in management, patient adjustment and improvements in quality of life and in emotional and psychological health.	No
70350	Intensive care unit (ICU) outreach nurse: A literature review	Claire Burns, unknown, Nurse	Australia	2006	To examine the core elements in the ICU outreach role.	Other: Narrative review	N/A	Outreach/follow-up	Nil recorded	Not recorded	Not recorded	General ICU	Not recorded	Not recorded	Nil recorded	Not recorded	Not recorded	Outreach nurse	Not recorded	Not recorded	Not recorded	Not recorded	Not recorded	The role of the ICU outreach nurse has been examined, and the main objectives of the role are patient assessment, ward, staff and education support, patient care and support.	Not recorded
69712	Intensive care liaison nurse service: implementation at a major metropolitan hospital	Julie Barbetti, nil contact, Liason Nurse	Australia	2003	Describe the role of the ICU Liaison Nurse and report on its implementation.	Other: Narrative Review	N/A	Outreach/follow-up	N/A	Nil	Nil	Medical/Surgical ICU	Patients discharged from ICU. Acutely ill patients on the ward.	patients undergoing uncomplicated coronary artery bypass surgery.	N/A	1270	N/A	ICU Liaison Nurse providing follow up to discharged patients from the ICU and assist in the care of acutely ill patients in the wards.	Liaison Nurse roles consisted of follow up visit to recently discharged ICU patients. Support of patients and families experiencing transitional anxiety. Advanced nurse consultancy. Tracheostomy management. Facilitating timely ICU nursing intervention. The service was available 08.00-18.00 7 days a week. Liaison with ward staff prior to ICU discharge for complex patients.	Nil	Main reviewed patient population were respiratory failure or tracheostomy, nil other mentioned.	Description of the ICU LN service and report on its implementation.	Discuss the literature in regard to the changing nature of acute health care, the impact on patients and staff, and the support systems currently available to acutely ill patients outside the ICU.	The service has been well received throughout the hospital. It is believed to have improved communication between the ICU and general wards, contributed to continuity in care from ICU to the ward and allowed early identification of patient deterioration and specialist medical intervention. This paper will describe the role of the ICU LN and report on the implementation of the service. The experie…	Yes- Improved communication between ICU and wards. Decrease in ICU readmission by 1%(Although unable to attribute to any one service)
11478	Post-ICU symptoms, consequences, and follow-up: an integrative review British Association of Critical Care Nurses	Helle Svenningsen, esv@via.dk, Nurse	Other: Denmark	2015	Determine the symptoms seen in patients after discharge from an intensive care unit (ICU) and the follow-up programmes offered to help patients deal with the problems that arise after an ICU stay.	Other: Narrative Review	N/A	Outreach/follow-up	N/A	Nil Recorded	Nil Recorded	General ICU	Qualitative or quantitative, original, empirical studies on symptoms and consequences associated ICU stay and the follow-up programmes offered to post-ICU patients. Studies dealing with adult ICU patients older than 18 years and published in Scandinavian languages or English in the time span from January 2003 until December 2013	studies in ICU patients younger than 18 years published in languages other than Scandinavian or English	N/A	N/A	Nil Recorded	Aftercare	ICU based follow-up clinics- majority are nurse led and see patients treated in ICU for more than 3 days. Some MDT led. Post-ICU cafe 2-3 months after ICU discharge- Diary, ward visit, patient information, follow-up consultation. Seeing the room and talking about hallucinations and dreams. Multicomponent rehabilitation programme Graded individualised endurance and strength training for 8 weeks an…	Nil Recorded	Nil Recorded	Identify any possible evolution in the programmes offered to patients after ICU care	N/A	Patients discharged from an ICU are heterogeneous, with a wide array of physical, mental and social problems. They and their close relatives can benefit from returning together to the ICU or participating in follow-up programmes. Little is known about the specific effects of the different types of follow-up	N/A
9002	Progressive mobility as a team effort in transitional care	Margaret Eklund, m_ecklund@hotmail.com, Nurse	United States	2015	Provide an overview of transitional care, reviews the hazards of immobility, and describes interdisciplinary team strategies for providing progressive mobility to residents in a transitional care nursing facility.	Other: Narrative review	N/A	Outreach/follow-up; Rehabilitation	N/A	Nil recorded	Nil recorded	General ICU	Nil recorded	Nil recorded	N/A	Nil recorded	Nil recorded	Progressive mobility	Nil recorded	No	Nil recorded	Nil recorded	Nil recorded	Mobility and rehabilitation in a transitional facility are best managed by using interdisciplinary collaboration. Focusing on the resident’s needs, using shared goals and decision making, achieves a successful discharge, and reduces readmissions to the hospital. As acute and crit- ical care nurses realize the long-term benefits of early progressive mobility efforts, our shared patients benefit fr…	No
12391	Psychosocial care of persons with severe burns	Patricia Blakeney, pblakene@utmb.edu , psychologist	United States	2008	Outline of an approach to assisting burn survivors and their families through the process of recovery from admission through critical care, inpatient recuperation and reintegration upon hospital discharge.	Other: Narrative Review	N/A	Psychological	N/A	Nil	Nil	Burns patients	People with burns injuries	Nil	N/A	N/A	N/A	Psychotherapeutic work in the in-hospital recuperation phase, focused on working with the rest of the team to help patients combat feelings of hopelessness and helplessness.	In-hospital recuperation phase Targeted administration of analgesics Psychotherapy (cognitive-behavioral and family therapy) Pharmacological treatment of anxiety and depression Preparing for discharge	Clinicians who specialize in human behavior (psychiatrists, psychologists, social workers, psychiatric nurses or others with similar expertise)	N/A	Full recovery over a 2year period.	Nil	A philosophy of rehabilitation, a process that may occur for many months or years after patients’ discharge from their acute hospitalization, is presented in the form of seven guidelines for working with burn survivors	N/A
10427	After Critical Care: Challenges in the Transition to Inpatient Rehabilitation	Nancy Hansen Merbitz, nancymerbitz@gmail.com, Psychologist	United States	2016	To present and discuss some of the environmental, medical, social and individual factors that combine to impact the transition and adaptation of patients coming to the IRF after treatment in the ICU, and how the psychologist contributes to post-ICU patients’ rehabilitation outcomes through delivery of flexible interventions and provision of holistic case formulation.	Other: Narrative review	N/A	Psychological	N/A	Nil Recorded	Nil Recorded	General ICU	Nil Recorded	Nil Recorded	N/A	Nil Recorded	Nil Recorded	Patients with history of delirium will benefit from education, in simple and frank conversations, regarding its medical nature and frequent occurrence during critical illness. Volk and Grassi (2009) recommend post-ICU psychotherapy focused on recalling factual memories of ICU experiences or constructing a fact-based narrative. Post-ICU patients may benefit from shorter but more frequent psychothe…	Nil Recorded	No	Nil Recorded	Nil Recorded	Nil Recorded	To optimize response to rehabilitation, it is important to understand the behavior of post-ICU patients within a full biopsychosocial context including debility, cognitive and emotional impairment, disruption of role identities, and environmental factors. The psychologist can provide education about predictable barriers to participation for the post-ICU patient, and guide individual, family and t…	No
26397	Physical rehabilitation and critical illness Anaesthesia and intensive care medicine	David Griffith, david.m.griffith@ed.ac.uk, doctor	UK	2018	Describe the physical problems faced by ICU survivors, outline the causes of intensive care unit acquired weakness, describe key evidence supporting physical rehabilitation in critically ill adults	Other: Narrative review	N/A	Rehabilitation	N/A	Nil	Nil	General ICU	Nil recorded	Nil recorded	N/A	Not recorded	Not recorded	Physical rehabilitation interventions during ICU, after ICU, started in ICU and continued into the post ICU period	During ICU- progressive exercise and mobilisation, early physical rehabilitation, early goal-directed mobilisation After ICU- ward visits, telephone calls, clinic appointments, endurance and strength training, physical trainer home visits, phone calls, exercise manual, cycle ergometry, hospital based complex rehabilitation, 6 week community based physical intervention. Started during ICU and cont…	Nil recorded	Nil recorded	Nil recorded	Nil recorded	This article describes the physical problems experienced by ICU survivors, and provides an up to date review of critical care physical intervention trials. There is convincing evidence that physical rehabilitation should be started soon after patients are admitted to ICU, and that these measures are likely to improve short term outcomes. At this time, there is little evidence to suggest that thes…	Nil recorded
9607	Improving physical function during and after critical care	Catherine Hough, cterrrie@uw.edu, Doctor	United States	2013	Discuss assessment of physical functional impairment, recent and ongoing interventional studies, and implementation of rehabilitation beginning in the ICU, hospital ward, and after hospital discharge.	Other: Narrative review	N/A	Rehabilitation	N/A	Nil recorded	Nil recorded	General ICU	Nil recorded	Nil recorded	N/A	Nil recorded	Nil recorded	Nil recorded	With the importance of providing therapy across the continuum of care in mind, a recent Australian study assessed the feasibility of a protocolized rehabilitation program that begins in the ICU, continues on the ward, and finishes in an 8-week outpatient program after hospital discharge [40&&]. Within a research setting, investigators found that a higher proportion of sessions was completed on th…	No	Nil recorded	Nil recorded	Nil recorded	New studies confirm challenges around measurement of physical function both during and after criticalillness, and offer potential new modalities that could inform mechanism and treatment.Longitudinal cohort studies emphasize the importance of recognition and measurement of premorbid status. Although no recent studies have proven new approaches to improving physical function in survivors of critic…	No
8886	Strategies for post ICU rehabilitation	Linda Denehy, Doug.elliott@ut.edu.au, Physiotherapist	Australia	2012	Discuss recent studies that inform our developing understanding for improving the recovery trajectory for survivors of a critical illness during the postintensive care and posthospital periods.	Other: Narrative review	N/A	Rehabilitation	N/A	Nil recorded	Nil recorded	General ICU	NIl recorded	Nil recorded	N/A		Nil recorded	Possible rehabilitation interventions in the post-ICU and posthospital periods of the critical illness continuum	Enhanced physical function and nutritional interventions was investigated during acute ward stay after ICU discharge	No	Nil recorded	Nil recorded	Nil recorded	The feasibility of enhanced physical function and nutritional interventions was investigated during acute ward stay after ICU discharge in a novel but small pilot RCT of 16 participants [39]. A three-fold increase in the number of physiotherapy and nutritional treatments led to a significant increase in the amount of mobility achieved in the intervention compared with the usual care group. Enhanc…	Yes - as per results
5708	Searching for the Responder, Unpacking the Physical Rehabilitation Needs of Critically Ill Adults	Jennifer R A Jones, jrjones@student.unimelb.edu.au, Physiotherapist	Australia	2020	We use a proposed theoretical construct to unpack the findings of 12 randomized controlled trials that delivered physical rehabilitation during the acute hospital stay.	Other: Narrative review	N/A	Rehabilitation	N/A	Nil recorded	Ms Jones received funding from an Australian Government Research Training Program Scholarship to support her PhD studies. Dr Zudin Puthucheary has received honoraria for consultancy from Fresenius Kabi, Orion Pharmaceuticals, Lyric Pharmaceuticals, Faraday Pharmaceuticals, and Nestle.	General ICU	Nil recorded	Nil recorded	N/A	Nil recorded	Nil recorded	Nil recorded	Intensive physical therapy program: (1) breathing techniques, (2) resistance exercise training, (3) trunk mobility and strength exercises, (4) functional mobility training, and (5) range of motion and positioning daily. Provided for 28 d, daily in hospital then 3 d/wk when discharged home (outpatient or home-based) Aimed to deliver higher levels of mobilization, exercise, and relevant dietetic th…	No	Nil recorded	Nil recorded	Nil recorded	In this review, we use a proposed theoretical construct to unpack the findings of 12 randomized controlled trials that delivered physical rehabilitation during the acute hospital stay. We describe the search for the responder according to modifiers of treatment effect for physical function, health-related quality of life, and health care utilization outcomes. In addition, we propose tailoring and…	No
2059	From bedside to recovery: exercise therapy for prevention of post-intensive care syndrome	Keibun Liu, keiliu0406@gmail.com,	Australia	2024	This review commences with a brief overview of the current relationship between PICS and ET, describing the latest research on this topic. It subsequently summarises the use of ET in ICU, hospital wards, and post-hospital discharge, illuminating the problematic transition between these settings.	Other: Narrative review	N/A	Rehabilitation	N/A	Nil recorded	Nil recorded	Nil recorded	Nil recorded	Nil recorded	N/A	Nil recorded	Nil recorded	Nil recorded	Patients commonly present with multiple unique preexisting comorbidities and complications associated with their critical illness and ICU admission. Therefore, the interventions and follow-up required after leaving ICU can be complex and ET must be personalised. However, the ability of ward staff to provide the same quantity and quality of care depends on many factors, including staffing/resource…	No	Nil recorded	Nil recorded	Nil recorded	Nil recorded	No
2355	The role of nutrition rehabilitation in the recovery of survivors of critical illness: underrecognized and underappreciated Critical Care	Lesley Moisey, lesley.moisey@usask.ca, pharmacy/ nutrition	Other: Author from Canada, included studies North America, Europe and Australia	2022	Provide a comprehensive summary of key themes arising from these studies which form the basis of our current understanding of nutritional recovery and rehabilitation in ICU survivors.	Other: Narrative review	N/A	Rehabilitation; Nutrition	N/A	Nil	Nil	General ICU	One of the included study objectives includes measurement of indices relating to nutritional status (e.g., nutrition intake or factors impacting nutrition intake) in ICU survivors.	Not recorded	N/A	Not recorded	N/A	Synthesis of data from 16 studies reviewing post-ICU patients nutritional status	Interventions in 16 studies: - Investigation of gut hormone concentrations in patients during ICU stay and following mechanical ventilation - Assess protein and energy adequacy and identify barriers to oral intake in ICU patients with an oral exclusive diet the first 7 days following extubation - Describe role and issues around implementation of using GRA to deliver enhanced physiotherapy and nut…	Not recorded	Not recorded	Provide an overview of the theoretical basis underlying a supportive role for nutrition in the management or mitigation of PICS	summarize and synthesize key findings from 16 foundational studies that form the basis of our current understanding of nutritional recovery and rehabilitation in ICU survivors through the reporting of data on nutrition intake, barriers to intake and/or changes in nutritional status all within the post-ICU period. Discuss pragmatic strategies to enhance nutritional rehabilitation in ICU survivors …	ICU survivors face a multitude of barriers in achieving optimal nutrition that are of physiological (e.g., poor appetite and early satiety), functional (e.g., dysphagia, reduced ability to feed independently), and psychological (e.g., low mood, body dysmorphia) origins. Organizational-related barriers such as inappropriate feeding times and meal interruptions frequently impact an ICU survivor’s a…	N/A
9759	Recovery post ICU	Christina Jones, christina.jones@sthk.nhs.uk, Nurse	UK	2014	This review will look at the research into patients' recovery and what can be done to improve this where needed.	Other: Narrative review	N/A	Rehabilitation; Psychological	N/A	Nil recorded	Nil recorded	Nil recorded	Nil recorded	Nil recorded	N/A	Nil recorded	Nil recorded	Nil recorded	Rehabilitation following critical illness should be individualised to optimise the patients’ physical, emotional, cognitive and social. A six week manualised rehabilitation programme, called the ICU Recovery Manual, containing self-directed exercises, psychological advice and information about the after-effects of critical illness accelerated physical function recovery at two and six months post …	No	Nil recorded	Nil recorded	Nil recorded	Nil recorded	No
70817	Creating an integrated tracheostomy care pathway for patients in an Irish regional hospital setting - the feasibility and effectiveness of a dedicated tracheostomy team	Anne Claffey, no email or profession available	UK	2017	Explore the feasibility of creating a dedicated tracheostomy team in an Irish regional hospital setting Examine the potential for this team to improve outcomes and experience for patients with temporary tracheostomy in a regional hospital setting	Other: Poster Abstract	1	Outreach/follow-up	Nil recorded	Nil	Nil	Not specified	Patients with a temporary tracheostomy	Nil	Nil recorded	Not recorded	Nil	MDT tracheostomy team	The team consisted of Consultant Intensivist, Physiotherapy, Speech & Language Therapy, Intensive Care Nursing, and Respiratory Nursing. A once weekly MDT tracheostomy ward round was established.	No	Not recorded	Explore the feasibility of creating a dedicated tracheostomy team in an Irish regional hospital setting. Examine the potential for this team to improve outcomes and experience for patients with temporary tracheostomy in a regional hospital setting.	N/A	It is feasible to create and maintain a dedicated tracheostomy team in this regional hospital setting. Challenges were encountered, particularly in relation to availability of staff, but these can be addressed through planning and flexibility. The implementation of the team and ward rounds led to improvements in: - clarity of plan for weaning and decannulation - cuff management - time to assessme…	Yes- MDT tracheostomy team is feasible, improvement in clarity of weaning plan, cuff management, time to assessment for community support, time to assessment for speaking valve, time to swallow assessment.
4066	Effectiveness of pulmonary rehabilitation in COVID-19 respiratory failure patients post-ICU	Y.Al Chikhaine, sverges@chu-grenoble.fr (Corresponding author),	Other: France	2021	Evaluate the impact of PR in severe COVID-19 patients and to compare their outcomes to non− COVID-19 patients rehabilitated after ICU admission due to respiratory failure.	Other: Prospective cohort study	1	Rehabilitation	31/12/2022	Named author received a PhD grant from CIFRE ANRT.	Nil	General ICU- respiratory failure	All COVID-19 patients admitted to Dieulefit Sante and a non− COVID-19 group of patients after ICU admission due to respiratory failure	Nil	42	42	Nil	Pulmonary Rehab con­sisting in respiratory exercises, muscle strengthening, balance and walking when possible, cycling and gymnastics according to current ATS/ERS recommendation	Adherence to PR was excellent in COVID-19 patients since all pa­tients attended all the proposed sessions without adverse effects or specific limitation.	No	Normal ICU representation	Pulmonary function test, psychosocial evaluations, muscle strength and balance measurements, and six-minute walking test	Nil	PR induced greater 6-min walking distance improvement in COVID-19 patients (+205 ± 121 m) than in other respiratory failure patients post-ICU (+93 ± 66 m). The sooner PR was performed post-ICU, the better patients recovered.	Yes- significant correlation between 6MWT improvement and the number of days post-ICU and a trend for a significant correlation between 6MWT improvement and the number of days in PR were observed
12601	Improving tracheostomy care: a prospective study of the multidisciplinary approach	R Cetto, raul.cetto10@imperial.ac.uk, Doctor	UK	2011	Deliver tools to guide and improve tracheostomy care and thus reduce the number of tracheostomy-related clinical incidents	Other: Prospective study	1	Outreach/follow-up	31/03/2010	Nil	Nil	General ICU	Tracheostomy patients admitted to a ward	Transferred to a different unit, if they died before decannulation or if they had long-term tracheostomies >4 month	150	150	Nil	The introduction of a tracheostomy multidisciplinary team- physiotherapist, an otolaryngologist, a speech and language therapist, an outreach and resuscitation practitioner, an intensive care medicine practitioner, a respiratory medicine practitioner and a dietitian	Tracheostomy care bundle Humidification- Each patient with a tracheostomy should received adequate humidification. This should be documented 2hourly. Tube/Patency/ Inner tube care- Inner tube to be removed, checked for secretion build up, cleaned and replaced 2-4hourly. Safety Equipment- All bedside equipment relating to tracheostomy care checked at the beginning of each shift. Cuff- Cuff status …	MDT team Educational programme was conducted by the tracheostomy multidisciplinary team and specifically designed to outline the standard of care expected, high-light the importance of compliance to the tracheostomy care bundle and instruct ward staff in how to competently deal with routine care and emergencies	Small amount of information- representative of normal cohort	The number and severity of tracheostomy-related clinical incidents reported	Time taken to achieve decannulation following intensive care unit discharge. Overall tracheostomy time. Length of stay in the intensive care unit	Time to decannulation following intensive care unit discharge decreased from 21 to 11 days, as did the mean total tracheostomy time, from 34 to 25 days (both statistically significant with a P < 0.0001 Mann–Whitney U-test). The number of critical incidents, which included all patients prior to exclusion, substantially declined following the introduction of intervention from 58 to 7 in the second …	Yes- Statistically significant decrease in decannulation time and total tracheostomy time. Decrease in number of critical incidents
17689	Rehabilitation of intubated COVID-19 patients in a Singapore regional hospital with early intensive care unit and sustained post-intensive care unit rehabilitation	Dominic Chen, dominic.chen.enhan@singhealth.com.sg, Doctor	Other: Singapore	2022	To describe the complications encountered and functional outcomes of critically ill COVID-19 patients requiring intubation and subsequent intensive care unit (ICU) management and rehabilitation.	Other: Retrospective case record review	1	Rehabilitation; Nutrition	01/05/2020	Nil	Nil recorded	COVID 19	Covid 19 requiring intubation	Admitted to ICU but not intubated	8	8	Nil recorded	Post-ICU rehabilitation and nutrition delivered by multidisciplinary rehabilitation team	Ward: Physiotherapy 0-9 sessions OT - 0-7 sessions SLT - unclear number of sessions delivered on the ward Nutrition - accumulated caloric adequacy in the General Ward was 56.9–104.9%. Accumulated protein adequacy based on estimated minimum requirement in the general ward was 55.7–134.4%.	No	Representative of COVID 19 population	Complications encountered	Rehabilitations delivered	Most patients developed significant breathlessness affecting post-ICU rehabilitation, a few patients developed ICU associated delirium while no patient developed ICU-associated weakness. All patients survived and could walk 20 m within 12 days post-extubation.	Not recorded
84325	Role of timing and dose of energy received in patients with acute lung injury on mortality in the intensive nutrition in acute lung injury trial (INTACT): a post hoc analysis	Carol Braunschweig, braunsch@uic.edu, Dietitian	United States	2017	To determine whether the timing and/or dose of the energy or protein received influenced the hazards of mortality while hospitalized.	Other: Secondary analysis	1	Nutrition	31/08/2013	NIH	Nil recorded	Acute lung injury, medical and surgical ICU	Adult Acute Lung Injury	Immunocompromised Pre-admission immobility or neurological impairment Previous ICU admission during that hospitalisation	78	78	Not recorded	Intensive medical nutrition therapy	Not recorded	No	Representative of sicker general ICU population	Mortality	Not recorded	Higher overall energy intake predicted significantly higher mortality (OR: 1.14, 95% CI: 1.02, 1.27). Among participants enrolled for >8d(n = 66), higher early energy intake significantly increased the HR for mortality (HR: 1.17, 95% CI: 1.07, 1.28), whereas higher late energy intake was significantly protective (HR: 0.91, 95% CI: 0.83, 1.0). Results were similar for early but not late protein (g…	Not recorded
15459	Immediate follow-up after ICU discharge: establishment of a service and initial experiences Nursing in Critical Care	Eunice Strahan, eunicestrahan@aol.com, nurse	UK	2003	Ascertain the physical and psychological experiences of patients discharged from ICU.	Other: Service Evaluation	1	Outreach/follow-up	31/07/2001	allocated time from the existing resources to facilitate ward visits	Nil Recorded	Regional ICU- Major trauma, thoracic, neurosurgical	Nil Recorded	ICU stay of less than 24h, patients less than 18 years of age and those considered inappropriate to interview (those with terminal illness)	383	170	Nil Recorded	Patient follow up in RICU	To provide at least one follow-up visit for all adult patients discharged to the general ward that had an ICU length of stay greater than 24h. To assist in the early identification of problems that may lead to the patient’s readmission to RICU. To give information to patients and their families regarding their stay in intensive care, if requested. To establish and continue good rapport and relati…	Two experienced ICU nurses and a specialist registrar attended a national ICU follow-up workshop. All relevant wards and departments within the Trust were informed in writing of the proposed visits.	Nil Recorded	What do patients remember about RICU? What, if any, physical problems do patients experience after discharge from RICU? What, if any, psychological problems do patients experience after discharge from RICU?	N/A	Benefits of patient follow-up introduced and planned include: – patient diaries for long-term patients – input from clinical psychologist – review of sedation used in RICU	N/A
15170	A nurse-led intensive care after-care programme – development, experiences and preliminary evaluation	Karin Samuelson, karin.samuelson@med.lu.se, Nurse	Other: Sweden	2009	To establish an intensive care after-care programme and to conduct a preliminary the follow-up service from the patients’ and relatives’ perspectives.	Other: Service evaluation	1	Outreach/follow-up	30/06/2006	Nil recorded	Nil recorded	General ICU	ICU Los > 48hrs	Nil recorded	170	67	Nil recorded	Ward component: Ward visits by the after-care nurse 1–3 days following ICU discharge; • An information pamphlet distributed to patients and/or relatives during the ward visit; • An answering machine for a telephone helpline to the after-care nurse	Nil recorded	Nil recorded	Nil recorded	patient and relative satisfaction - VAS	Nil recorded	The first year of after-care statistics showed that 170 survivors with a stay of 48 h or more were discharged from the ICU, resulting in 190 ward visits and 79 follow-up consultations. The preliminary evaluation revealed that the 2-month follow-up consultation achieved a median VAS rating of 9·8 (ranging from 1 to 10, poor to excellent) from both patients and next of kin.	Yes - patient satisfaction
14676	Call 4 Concern: patient and relative activated critical care outreach	Mandy Odell, unknown, Nurse	UK	2010	To introduce and evaluate a system that allowed patients and relatives to access the CCO team directly.	Other: Service evaluation	1	Outreach/follow-up	01/03/2010	Nil recorded	Nil recorded	General ICU	Over 18 years old	Nil recorded	147	26	Nil recorded	The CCO team routinely visit all patients before they are transferred to the general wards and again 24 hours after their transfer. During the pre-transfer visit, a member of the CCO team gave the patient verbal and written information about the C4C service. Where possible, relatives were included in the information giving. During the post-ICU transfer visit, the CCO team reiterated the C4C infor…	Nil recorded	No	Nil recorded	Patient and relative satisfaction. Staff knowledge of C4C Number of referrals to C4C	Nil recorded	C4C feasibility project ran for six months, covering patients being transferred from the intensive care unit to general wards. C4C has the potential to prevent clinical deterioration and is valued by patients and relatives. Concerns of ward staff could be managed through project management. Because it is relatively new, this field offers further opportunities for research.	No
13385	Bridging the gap between the intensive care unit and general wards—the ICU Liaison Nurse Intensive and Critical Care Nursing	Anna Green, anna.green@wh.org.au,	Australia	2004	Explore the evolution of the role of the ICU LN since its inception in 1998 up to the present day.	Other: Service Evaluation	1	Outreach/follow-up	2003	Nil Recorded	Nil Recorded	General ICU	Nil Recorded	Nil Recorded	651	N/A	Nil Recorded	ICU Liaison nurse	- Assessment prior to ICU discharge- Eyeball, Concerns, Age, Temperature, Heart Rate, Systolic BP, Respiratory Rate, FiO2, SaO2, Tracheostomy, Urine Output, Dopamine, Fluid Losses - Preparation for transfer to ward- involvement with patient and family. - Initial ward visit- draw attention to any potential problems the patient could encounter, communicating these also to the nurse in charge and th…	An essential requirement for the position was that applicants had to have a formal ICU post-basic qualification with a minimum of 5 years clinical experience in an ICU. As this was a new position with a degree of autonomy of practice, the successful applicants had to have confidence in their abilities and knowledge and be self-directed in the practice of case-managing patients discharged from ICU…	Nil Recorded	Patients admitted/readmitted to and discharged from ICU, new patient referrals from the wards, demographic data such as age, gender, etc, number of and reasons for patient assessments, management, including number and nature of interventions (e.g. Diagnostics ordered, referrals made and changes to medication management initiated by the ICU LNs), complexity of each patient using the ICU LN scoring…	N/A	Between 1997 and 2002 with the development of the ICU Liaison Nurse (ICU LN) post, medical readmissions to ICU were reduced from 2.3 to 0.5%. It is now 5 years since the position was introduced and the role has evolved over this time so that today the ICU LN not only bridges the gap between ICU and ward-based care, but when necessary can be involved in the care of patients on the ward whose condi…	Yes- Reduction in Medical ICU readmissions
9892	A 24-Hour Postintensive Care Unit Transition-of-Care Model Shortens Hospital Stay	Fayez Kheir, fkheir@tulane.edu, Doctor	United States	2016	The main goal of this study was to assess the impact of the new model on hospital length of stay (LOS) after transfer from the MICU, in-hospital mortality, and MICU readmission rate of adult patients admitted to MICU between March 2010 and February 2011.	Other: Service evaluation	1	Outreach/follow-up	28/02/2011	Nil recorded	Nil recorded	Medical ICU	>18 years of age	Nil recorded	1218	1192	Nil recorded	The MICU team continued to follow patients on the medical ward for at least 24 hours after the transfer, with the aim of ensuring continuity of care. Complex patients recovering from critical illness continued to be followed by the critical care team familiar with their problems. This same team could also more effectively transfer the patient back to the MICU if needed.	Nil recorded	No	No concerns	Post-ICU LoS MICU Readmission rate in-hospital mortality	Composite outcome - death or MICU readmission Prolonged post-ICU LoS (longer than 6 days)	A total of 618 of the 848 patients admitted to the MICU were transferred to medical ward during the year prior to the implementation of the new model, and 600 of the 883 patients were transferred during the following year. Pre- and postintervention cohorts were well matched (n = 483 patients in each group). Poisson regression analysis showed a decrease in the hospital LOS after MICU transfer by 1…	Yes - reduction in post-ICU Los
8079	A description of the ICU liaison nurse role in Argentina	Laura Alberto, lauramalberto@yahoo.com, Nurse	Other: Argentina	2014	To describe the ICULN activities performed for patients discharged from the ICU and ward patients with complex care needs, and to identify education activities carried with ward nursing staff caring for these patients. Audits can be useful to identify practice gaps and the need to revise service delivery.	Other: Service evaluation	1	Outreach/follow-up	30/06/2011	Nil	Nil	General ICU	patient discharged from the ICU	Peads	387	387	Nil	ICU Liaison nurse Their role included assessment of ward patients who had been transferred from ICU once per shift and the provision of complex direct care if necessary. It also included education of ward nurses when required or requested. Non-ICU patients were assessed as requested by ward nurses, physicians or nurse unit managers. It was expected every patient who was seen by the ICULN would be…	Patient assessment, patient and family education and support, patients safety (skin care, infection, fall prevention), airway management.	Nil	Representative of a general ICU population.	N/A	N/A	A total of 387 patients were followed by ICULNs. The median age of patients was 49 (IQR 26) years (range 15—89). A total of 369 (95.3%) of the patients were discharged from ICU and 18 (4.7%) were ward patients who required complex care. The most frequent conditions patients had were surgery, neurologic conditions, trauma and sepsis. Thirty four (9.2%) of 369 patients who were initially in ICU, we…	N/A
6152	Post-Intensive Care syndrome: Ample room for improvement. Data analysis after one year of implementation of a protocol for prevention and management in a second level hospital	B. Lobo-Valbuena, b.lobo.valbuena@gmail.com, Nurse	Other: Spain	2021	To identify patients at risk of suffering PICS, and of applying the measures needed to ensure the prevention or early treatment of the syndrome while also exploring the effectiveness of the adopted measures (in the ICU, hospital ward and home).	Other: Service evaluation	1	Outreach/follow-up	01/06/2019	Nil recorded	Nil recorded	Nil recorded	Development of delirium, acquired muscle weakness or swallowing problems during admission to the ICU, or any patient admitted to the ICU for over 7 days.	Patient age under 18 years, limitation of life support and a history of psychiatric disease or dementia	47	Nil recorded	Nil recorded	Once in the hospital ward, the patient is monitored by the Department of Intensive Care Medicine (for as long as required by the patient, and as previously agreed upon), with closer monitoring by the CNCT (in charge of coordination of the professionals, Departments and material resources needed during patient and family stay in the ward). The CNCT in turn supervises a family/caregiver support pro…	Nil recorded	No	Nil recorded	Nil recorded	Nil recorded	Nil recorded	No
29622	From ICU to outreach: A South African experience	C A Carter, unknown, Nurse	Other: South Africa	2008	An evaluation of the introduction of a Critical Care Outreach programme	Other: Service evaluation/description	1	Outreach/follow-up	Not recorded	Not recorded	Not recorded	Post-ICU surgical patients	Not recorded	Not recorded	Not recorded	Not recorded	Not recorded	Phase 1 involved the Outreach Nurse attending ward rounds in the ICU on a daily basis and following up patients discharged from the ICU to the ward. Follow up of discharged patients involved assessment of the patient’s clinical status and identification of any problems related to the care the patient was receiving. Input was provided to the nursing staff in the wards aimed at education, advice an…	Not recorded	Not recorded	Not recorded	Not recorded	Not recorded	Compliance with the scoring system was initially problematic but improved with the introduction of new forms. Night staff appears to be less compliant than day staff in the majority of wards. Respiration, the most sensitive indicator of critical illness, is recorded at 20 breaths/min in 77% of cases. Although the calculation of MEWS scores has improved it is still done inaccurately in 9% of cases…	Not recorded
71731	A national survey of Australian intensive care unit (ICU) liaison nurse (LN) services	Suzanne Eliott, suzanne.eliott@gmail.com, Nurse	Australia	2012	The aim of this study was to describe the ICU LN service in Australia, as perceived by the ICU LNs who provide the service.	Other: Survey	152	Outreach/follow-up	30/04/2010	Nil recorded	Nil recorded	General ICU	All Australian adult ICUs	nil recorded	152	113 sites	Nil recorded	ICU Liaison Nurse	The survey asked about the role of the ICU LN within other outreach services. Just over half (55%) of the ICU LNs had a role within the MET team, a similar number (58%) also played a role in the cardiac arrest team and 29% indicated that the ICU LN played a role in other outreach teams. Some examples of other outreach services included: tracheostomy support teams; TPN team; pain team; and support…	No	Nil recorded	Nil recorded	Nil recorded	Surveys were received from 113 hospitals (55 metropolitan, 58 regional): a 74% response rate. ICU LN services operated in 31 (27%) of these hospitals. LN services tended to operate in larger hospitals with higher ICU admission rates. The median weekly hours of operation was 56 (IQR 30; range 7—157), delivered by a median of 1.4 (IQR 0.9; range 0.0—4.2) Full Time Equivalent (FTE) staff. The median…	No
12902	Follow-up ward rounds after intensive care - what do the patients and their visitors think?	S Defres, gilbertpark@doctors.org.uk, Doctor	UK	2005	Report the results of the first year of our routine anonymous patient satisfaction survey.	Other: Survey	1	Outreach/follow-up	31/01/2004	Nil recorded	Nil recorded	General ICU	Discharge from the ICU to a general ward	Nil recorded	315	118	Nil recorded	Each week there are two follow-up ward rounds when all discharges are seen by the outreach team consisting of a consultant, a senior nurse and a trainee doctor who was on duty the preceding weekend.	Nil recorded	No	Nil recorded	Patient satisfaction	Usefulness of visit	In total, 118 (37%) replies were received and 111 (94%) contained positive comments. Some contained both positive and negative comments. Eighteen (15%) contained a comment about things that could be improved including; frustration at the long delay for a ward bed, creaking doors, small relatives room, lack of a fan, visiting during ward rounds and the Doctors office should not be in a clinical ar…	Yes - as per results.
76948	EVALUATING CRITICAL CARE OUTREACH AND THE EARLY WARNING SCORE TOOL – THE WARD NURSE’S VIEWPOINT	Lynn Salt, lynnsaltess@yahoo.co.nz, Nurse	Other: New Zealand	2013	The aims of this evaluation were: ►To gain opinions of the EWS tool. ►To identify staff perceptions of the CCONs. ►To examine opinions on the value and impact of CCO. ►To highlight any errors in how the service functions. ►To identify areas for improvement.	Qualitative research	1	Outreach/follow-up	Nil recorded	Nil recorded	Nil recorded	General ICU	Registered and enrolled nurses working in general adult areas, (defined as adult surgical, medical and rehabilitation wards) were included.	Health care assistants were excluded.	62	62	62/242 questionnaires returned - 25% response rate	he CCO service operates from 1500- 2300hrs when medical and senior nursing support is at a minimum.	Nil recorded	No	Nil recorded	Nil recorded	Nil recorded	It found 45 percent of ward nurses found EWS useful in identifying patients whose condition was deteriorating, 58 percent found EWS easy to use and 82 percent found EWS helped them prioritise workloads. On the role and usefulness of the CCON, 41 percent of surveyed nurses found the post-ICU review helpful, 65 said CCONs were approachable, 71 percent found the CCON shift time of 3pm-11pm was usefu…	No
75916	A New Model for Intensive Care Unit Follow-up: The “Attention-to” List as an Alternative to the Checklist	Kija Østergaard, unknown, Nurse	Other: Denmark	2023	To investigate a new model for ICU follow-up co-designed by nurses from four different wards.	Qualitative research	1	Outreach/follow-up	Nil recorded	This work was supported by Roskilde University and Nykøbing Falster Hospital; the Health Foundation under grant number 2014B001; the Edith & Henrik Henriksen's Memorial Fund under grant number 50892, and Imatis A/S.	Nil recorded	General ICU	Nurse caring for ICU patients	Nil recorded	85	Nil recorded	Nil recorded	Attention to list (alternative checklist)	Nil recorded	No	Nil recorded	Nil recorded	Nil recorded	The nurses who participated found that the traditional checklist approach creates more obstacles than it supports. The obstacles are due to the change in context as the follow-up plan is initiated in the ICU but is performed on the general ward. Therefore, the plan must accommodate both working environments.	No
14789	Exploring patients’ experiences of a nurse-led follow-up service after critical care	Natalie Pattison, , Nurse	UK	2009	To assess the impact of a nurse-led follow-up service for patients with cancer undergoing major upper gastrointestinal (GI) surgery needing critical care.	Qualitative research	1	Outreach/follow-up	Nil recorded	Nil recorded	Nil recorded	Cancer	48 hours or more in critical care	Nil recorded	28	28	Nil recorded	The nurse consultant in critical care or the critical care outreach nurse made follow-up visits on the ward at days 1 and 5 after patients had been discharged from critical care	Nil recorded	Nil recorded	Nil recorded	Nil recorded	Nil recorded	Thirty-seven interviews were carried out with 28 patients. Themes included: rehabilitation from critical care; memories; uncertainty and fear; and empathy; with reassurance as a core theme. Psychological implications need to be considered and nurses’ sensitivity and preventative care can help patients deal with the stress and aftermath of critical care.	No
12612	The impact of an ICU liaison nurse: a case study of ward nurses' perceptions	Wendy Chaboyer, w.chaboyer@griffith.edu.au, Nurse	Australia	2005	To provide a description of ward nurses perceptions of the intensive care unit liaison nurse role.	Qualitative research	1	Outreach/follow-up	Nil recorded	The financial support of the Australian Research Council, the Gold Coast Hospital Foundation and the Gold Coast Hospital ICU Research Trust fund is gratefully acknowledged	Not recorded	Ward nurses (General ICU patients)	Ward nurses caring for patients who were followed by an ICU liaison nurse.	Not recorded	10	Not recorded	Purposive sampling	ICU Liaison nurse	No details recorded	No	Not recorded	Not recorded	Not recorded	Three major themes emerged from the interviews, highlighting role behaviours, contextual demands and outcomes associated with the intensive care unit liaison nurse role. The role behaviours of the liaison nurse included the professional characteristics of the individual and the primacy of clinical liaison as a role descriptor. Contextual demands were environmental characteristics relevant to prov…	Not recorded
12611	The Intensive Care Unit liaison nurse: towards a clear role description	Wendy Chaboyer, w.chaboyer@griffith.edu.au, nurse	Australia	2004	This paper reports on a study of all known ICU liaison nurses in Australia, in order to provide a preliminary role description that can then be initiated and evaluated in a controlled fashion.	Qualitative research	5	Outreach/follow-up	Nil recorded	Nil	Nil	General ICU	ICU's with a specified nurse liaison service.	Add-on check in service where the follow-up service was not the primary responsibility of the staff member.	6 liaison nurses interviewed covering 74 ICU beds.	6	10 Liaison nurses across 5 ICU's, nil additional information about patient cohort.	Liaison nurses were interviewed either in person or by telephone by the first author.	An information sheet was provided prior to interview. The use of an interview guide and discussion of a typical workday were used to facilitate personal accounts. The interview consisted of 12 open-ended questions and asked ICU liaison nurses to comment on the initiation of the role, on the specific roles, responsibilities, activities and functions, and on the hospital context. Examples: ‘‘How di…	Nil	All 6 liaison nurses were female, median ICU experience 11.5 years, Liaison nurse experience ranging from less than a year to 4 years.	Develop a clearer role description of ICU liaison nurses.	Nil	System demands and professional interest were the two categories that emerged within the domain of historical development. The structure of the role included its focus, practice guidelines and professional relations and reporting mechanisms. The activities of the liaison nurse role included staff education and support; ward assessment and liaison; patient care and support; and family education an…	N/A
6196	The Intensive Care Unit Liaison Nurse and their value in averting clinical deterioration: A qualitative descriptive study	Jane Lynch, Melanie.Murray@murdoch.edu.au, Nurse	Australia	2021	Examine the impact of the ICULN role on ward nurses.	Qualitative research	1	Outreach/follow-up	30/04/2020	Nil recorded	Nil recorded	General ICU	Ward nurses who had been identified by the respective ward manager, or ICULN, as having been involved in a MET/Code Blue call; sought technical or clinical support; or had been at the bedside during a post ICU discharge review.	Nil recorded	10	10	The sample size was limited to n = 10 as the programme was in its infancy in this hospital and as such there has been limited inter- action with the ICULN at the time of this study. This was consid- ered adequate to allow sufficient rich, in-depth interview data and subsequent analysis. It was envisaged that saturation of the main themes should be achieved within this sample size.	ICU liaison nurse	Nil recorded	No	Nil recorded	Nil recorded	Nil recorded	The participants identified four areas that contributed to improved patient care: reduced Medical Emergency Team/Code calls; improved ward based critical care knowledge through education; improved ward nurses’ confidence in dealing with the deteriorating patient and provision of technical support.	Nil recorded
5398	Ward visits- one essential step in intensive care follow-up. An interview study with critical care nurses’ and ward nurses’ Intensive & Critical Care Nursing	Marie Haggstrom, marie.haggstrom@miun.se, nurse	Other: Sweden	2018	Describe critical care nurses’ and ward nurses’ perceptions of the benefits and challenges of nurse-led follow-up services for ICU survivors in general wards.	Qualitative research	2	Outreach/follow-up	30/06/2017	Nil	nil reported	General ICU	Nurses from critical care and wards- should have been included in, or collaborated with, post intensive care team at some point in time.	Nil	13 interviews- 7 ICU, 6 wards	13	Nil recorded	Interviews to establish the benefits and challenges of a nurse-led follow-up service for ICU survivors in general wards	ICU liaison nurse role- Aims to facilitate and secure the transfer for the patient before, during and after transfer from ICU to general wards; supports the relatives and staff in the general ward; prevents clinical deterioration. Assists in patient care activities before and after transfer, assess vital signs, signs of PTSD, patient and family education and support, and patient safety. Gives adv…	Nil	Not recorded	Nil recorded	Nil recorded	The findings consisted of one theme, namely, ‘‘Being a part of an intra-organisational collaboration for improved quality of care”, and four subthemes: ‘‘Provides additional care for the vulnerable patients, ‘‘Strengthens ward-based critical care”, ‘‘Requires coordination and information”, and ‘‘Creates an exchange of knowledge”. The nurse-led follow-up service detected signs of deterioration and…	N/A
3205	Patient experiences of an intensive care Liaison Nurse support service	Viktoria Sjöstedt, lotta.k.johansson@vgregion.se, Nurse	Other: Sweden	2022	To illuminate patients’ experiences of being part of an ICU Liaison Nurse (ICU LN) support service focused on supporting recently trans­ferred ICU patients.	Qualitative research	1	Outreach/follow-up	31/12/2016			General ICU	Transferred to one of the six participating wards and visited by an ICU LN at least once at the general ward. Oriented in time, space and person and speak and understand Swedish.	Nil recorded	14	14	While the concept of data saturation was used to determine sample size, whereby sampling was discontinued when no new information was observed, based on other research in the area, we anticipated this would occur after about 8–10 participants were recruited.	The ICU LN support service was available Monday–Friday 10 am – 6 pm September–December 2016 (i.e. 16 weeks). Two female ICU Nurses with several years of experience were recruited and trained in the role, which involved: 1) Visit patients twice daily on the general ward for up to three days after transfer from ICU. If patients were transferred on a Monday, Tuesday or Wednesday, the patients receiv…	Nil recorded	Nil recorded	Nil recorded	Nil recorded	Nil recorded	One overall theme, An advocate in a vulnerable situation emerged from the data. Four subthemes were identified: Ensures transfer of information between the intensive care unit and the general ward, Makes the circumstances understandable and coordinates between the care levels and Offers emotional support and sta­bility in an uncertain situation.	No
10969	Patient and carer experience of hospital-based rehabilitation from intensive care to hospital discharge: mixed methods process evaluation of the RECOVER randomised clinical trial BMJ	Pam Ramsay, pam.ramsay@ed.ac.uk, Doctor	UK	2016	Better understand and compare patients’ experiences of rehabilitation in the trial, and specifically to explore effects on perceived quality of care that were unlikely to be captured with traditional quantitative outcome measures.	Qualitative research	2	Rehabilitation	Not recorded	The trial was funded by the Chief Scientist Office, Scotland (grant number CZH/4/53)	Nil recorded	General ICU	≥48 hours of mechanical ventilation	primary neurologic diagnosis, palliative care, current/planned home ventilation and age <18 years	182 patients completed the Patient Experience Questionnaire 22 participants took part in focus groups	182 patients completed the PEQ 22 participants took part in focus groups	Nil Recorded	a dedicated rehabilitation assistant (RA) working within existing ward-based clinical teams to increase the frequency and intensity of physiotherapy and nutritional care.	Intervention group team: Dedicated RA, within specialist PT team screening and triggering OT and SALT referral - Provision of ICU manual, routine offer of ICU consultant visit, individual lay summary of ICU stay and ICU visit Physiotherapy: Transfer practice, walking, exercises, balance, stair practice Dietetics: Assessment of requirements OT SALT	Nil recorded	Similar between groups	Novel PEQ capturing patient-reported aspects of quality care	N/A	The PEQ revealed statistically significant between-group differences across 4 key intervention components: physiotherapy ( p=0.039), nutritional care (p=0.038), case management ( p=0.045) and information provision ( p<0.001), suggesting greater patient satisfaction in the intervention group. Focus group data strongly supported and helped explain these findings. Specifically, case management by de…	Yes- significant difference in physio, nurtitional care, case management and information provision for patient satisfaction.
100765	The impact of a tailored nutrition intervention delivered for the duration of hospitalisation on daily energy delivery for patients with critical illness (INTENT): a phase II randomised controlled trial	Emma J. Ridley, Emma.Ridley@monash.edu, Dietitian	Australia	2025	To establish if a tailored nutrition intervention provided throughout hospitalisation could deliver more energy compared to usual care in patients initially admitted to the ICU	Randomised controlled trial	22	Nutrition	31/01/2023	This trial was funded by an unrestricted research grant and the interventional PN was provided by Baxter Healthcare Corporation	Nil recorded	Genreral ICU	aged≥18 years between 72 and 120 h of their index ICU admission Invasive mechanical ventilation (MV), had one or more organ system failure, a central line for PN provision (if so allocated to tailored nutrition) had received < 80% estimated energy requirements from EN in the previous 24 h	Nil recorded	240	237	Sample size was determined from our pilot RCT where the mean±standard deviation (SD) energy delivered to the usual care arm throughout hospital stay was 1540±410 kcal/day. With 190 subjects in total, this study has 95% power (2-sided p-value of 0.05) to detect a clinically acceptable difference of 15% (215 kcal/day). To account for possible loss to follow-up, this figure was inflated by 20% to to…	The intervention group received tailored nutrition from randomisation in ICU to hospital discharge or study day 28, aiming for energy provision between 80 and 100% of predicted requirements at all times (whilst avoiding overfeeding, defined as≥110% of the study energy requirement). In ICU, supplemental parenteral nutrition (PN) was provided whenever daily energy provision was < 80% of the study e…	Ward Energy delivered from nutrition sources for the tailored nutrition group was 1743±41 kcal/day versus 1388±41 kcal/day in usual care (mean difference 354 kcal/day, 95% CI 239–469 kcal/day; adjusted mean difference 322 kcal/day, 95% CI 211–433 kcal/day). Protein delivery from nutrition in tailored nutrition was 87±2 g/day versus 66±2 g/day in usual care (mean difference 21 g, 95% CI 15–27 g/da…			Energy delivered from nutrition therapy in kcal/day up to hospital discharge or day 28.	Secondary outcomes included protein intake (g/day) to hospital discharge or day 28, energy (kcal/day) and protein intake (g/day) by ICU and ward location, duration of hospital stay, ventilator free days to day 28 total blood stream infection rate (hospital admission to day 28).	The modified intention to treat analysis included 237 patients (n=119 intervention and n=118 usual care). Baseline characteristics were balanced; the median [interquartile range] intervention period was 19 [14–35] and 19 [13–32] days in the tailored nutrition and usual care groups respectively. Energy delivery was 1796±31 kcal/day (tailored nutrition) versus 1482±32 kcal/day (usual care)—adjusted…	Yes - increase in daily kcal achieved
83880	Randomized clinical trial of gut-specific nutrients in critically ill surgical patients British Journal of Surgery	M Gatt, ohnmacfie@aol.com (Correspondence email), doctor	UK	2010	Determine whether or not the use of a cocktail of GSNs would modulate the recovery of gut function in critically ill patients with established ileus.	Randomised controlled trial	1	Nutrition	Nil recorded	The Combined Gastroenterology Research Fund, Scarborough Hospital	Nil	Surgical patients	All critically ill surgical patients who were considered to have inadequate gut function by the local multidisciplinary nutrition team. Normal gut function was defined by the oral or enteral tolerance of 80 per cent or more of calculated nutritional requirements for a minimum consecutive period of 48 h.	Failure to obtain consent (or assent by the next of kin), known intolerance to one or more of the study preparations, age less than 18 years and pregnancy. Patients who were strictly ‘nil by mouth’ and therefore unable to receive all the study preparations or appropriate placebos.	50	50	Sample size was estimated from a previous study performed in the authors’ institution. The median time to return of normal gut function was 141 h from commencement of the study, with a mean of 191 h. A power calculation demonstrated that a minimum of 21 patients would be required in each arm to demonstrate a difference in return of gut function of 72 h at the 5 per cent level of significance with…	Patients receiving a placebo or gut- specific nutrients for 1 month and followed up for 3 months.	The cocktail of GSNs comprised a combination of a prebiotic (Oligofructose; Orafti, Tienen, Belgium) and a multistrain probiotic preparation (Trevis;Chr. Hansen, Hørsholm, Denmark). Each capsule of Trevis contained 4 × 109 colony-forming units of Lactobacillus acidophilus La5, L. bulgaricus, Bifidobacterium lactis Bd-12 and Streptococcus thermophilus. The cocktail also comprised a commercially …	Nil recorded.	Placebo group median 10years older. Others similar between groups and represent usual surgical patients.	The time to return of normal gut function. This was calculated in hours from the start of administration of study preparations to the oral/enteral tolerance of at least 80 per cent of calculated nutritional requirements for a minimum continuous period of 48 h.	Tolerated placebo/GSN preparation Nutritional parameters- Duration of feeding (h), Time to starting oral intake (h), Time to tolerance (h), Received prokinetics Organ failure- Gut failure, Cardiac failure, Respiratory failure Renal failure, Hepatic failure, Neurological failure, Haematological failure Patients with complications- All, Septic, Feed related, Delivery system related Individual septi…	Twenty-five patients were randomized to each group. GSN administration was associated with a quicker return of normal gut function (median 164 versus 214 h; P = 0·016), attenuation of the acute-phase response and a lower incidence of sepsis (4 versus 13 patients, P = 0·015) compared with placebo. There were fewer deaths by 3 months in the GSN group but this did not achieve significance (2 versus …	Yes- The administration of GSN resulted in a significantly earlier return of normal gut function compared with controls
82397	Intensive nutrition in acute lung injury	Carol Braunschweig, braunsch@uic.edu, Dietitian	United States	2015	To determine if a comprehensive nutrition program from acute lung injury (ALI) diagnosis to hospital discharge could improve morbidity and influence mortality in normal and malnourished ICU patients.	Randomised controlled trial	1	Nutrition	01/05/2013	Funded by the NIH/NHLBI	Nil recorded	Acute lung injury patients from medical and surgical ICU	Adult ALI diagnosis	Previous ICU admission during same hospitalisation DNACPR order Severely immunosuppressed Immobility or severe neurological disease prior to admission Non-English speaking	78	78	Power analysis and sample size calculations were performed using Power Analysis and Sample Size (NCSS Statistical and Power Analysis Software, PASS, 2005) for the log-rank test19 based on findings reported by Rubinson et al.20 They reported an overall bloodstream infection rate of 22% (31/138 patients) in adults unable to consume an oral diet in their first 96 hours after admission to the medical…	Intervention started within ICU. Ward based component included: Following extubation, oral dietary intake was initiated as soon as swallowing allowed. Increased dietary intake was facilitated by eliminating unnecessary therapeutic dietary prescriptions, assisting with feeding, and providing increased snacking options and meal tickets for cafeteria purchases. In addition, the study staff visited t…	Not recorded	No	Good balance between groups. Sample is representative of a sicker ICU population	Rate of nosocomial infections	Days to wean from mechanical ventilation ICU LoS Hospital LoS Mortality	Overall, 78 patients (40 IMNT and 38 SNSC) were recruited. No significant differences between groups for age, body mass index, disease severity, white blood cell count, glucose, C-reactive protein, energy or protein needs occurred. The IMNT group received significantly higher percentage of estimated energy (84.7% vs 55.4%, P < .0001) and protein needs (76.1 vs 54.4%, P < .0001) per day compared w…	No
80709	The effect of higher protein dosing in critically ill patients with high nutritional risk (EFFORT Protein): an international, multi-centre, pragmatic, registry-based randomised controlled trial	Daren K Heyland, dkh2@queensu.ca, Doctor	Canada	2023	To test the hypothesis that a higher dose of protein provided to critically ill patients would improve their clinical outcomes.	Randomised controlled trial	85	Nutrition	03/12/2021	Nil recorded	The UK sites received support in the form of protein supplement supply from Nutrinovo (prosource tube feed [TF]) and Stanningly Pharma (Renapro Shot), and CA$20000 from Nutricia to cover insurance and project management costs locally.	General ICU	Adult patients >18 years Within 96hrs of ICU admission Expected to remain mechanically ventilated for >48hrs One or more of the following nutritional risk factors: (1) low (≤25 kg/m²) or high (≥35 kg/m²) BMI (2) moderate to severe malnutrition, as defined by local assessments; (3) frailty, as defined by a Clinical Frailty Scale of 5 or more from proxy; (4) sarcopenia, as defined by a SARC-F score…	>96 hrs of continuous mechanical ventilation pre-enrolment Expected to die/withdrawal within 7 days of screening Pregnant women Responsible clinician felt that the patient either needed low or high protein	1329	1301	We initially planned to enrol 4000 patients, which would achieve 80% power at a two-sided α of 0·05 to detect a 4% absolute risk reduction in 60-day mortality from 30% to 26%. On the basis of 1000 simulations using the aforementioned assumptions and assuming time-to-discharge-alive among survivors followed an exponential distribution, we estimated that a sample size of 600 patients per group woul…	The assigned protein dose was commenced within 96 h of ICU admission or mechanical ventilation and as soon as possible after randomisation. The high-dose protein group was prescribed at least 2·2 g/kg per day or more compared with 1·2 g/kg per day or less for the usual dose group based on the upper and lower ranges of the American Society for Parenteral and Enteral Nutrition guidelines.7,8 In bot…	Patients in the high-dose group received a mean of 1·6 (SD 0·5) g/kg per day protein compared with 0·9 (0·3) g/kg per day in the usual dose group (appendix p 14). Both groups received a similar energy intake (14·7 [SD 6·9] kcal/kg per day vs 13·2 [6·4] kcal/kg per day).	No	No concerns	Time-to-discharge-alive from hospital	The revised secondary outcome was 60-day mortality.	Between Jan 17, 2018, and Dec 3, 2021, 1329 patients were randomised and 1301 (97·9%) were included in the analysis (645 in the high-dose protein group and 656 in usual dose group). By 60 days after randomisation, the cumulative incidence of alive hospital discharge was 46·1% (95 CI 42·0%–50·1%) in the high-dose compared with 50·2% (46·0%–54·3%) in the usual dose protein group (hazard ratio 0·91,…	No
70042	RANDOMIZED TRIAL OF AN INTENSIVE CARE UNIT RECOVERY PROGRAM FOR SURVIVORS OF CRITICAL ILLNESS	Sarah Bloom, Nil contact, unknown profession	United States	2018	To assess if a structured ICU recovery program with a multidisciplinary team of critical care physicians, nurse practitioners, pharmacists, psychologists, and case managers spanning the inpatient and outpatient settings could improve post-ICU care and patient outcomes.	Conference Abstract	1	Outreach/follow-up	Not recorded	Nil	Nil	Medical ICU	Adult patients admitted to the medical ICU for at least 48 hours with a predicted risk of 30-day readmission of at least 15%.	Nil recorded	232	not recorded	Nil recorded	Inpatient and outpatient ICU recovery program.	Structured 10-component intervention, including an inpatient visit by a nurse practitioner, an informational pamphlet, a 24-hour a day phone number for the recovery team, and an outpatient ICU recovery clinic visit with a critical care physician, nurse practitioner, pharmacist, psychologist, and case manager.	Nil	Similar baseline between intervention and usual care groups.	To asses if an ICU recovery program would increase the number of ICU recovery program intervention components received	To assess if an ICU recovery program would decrease the incidence of 30-day same-hospital readmission.	Patients randomized to the ICU recovery program (n=111) and usual care (n=121) were similar at baseline. Patients in the ICU recovery program group received more components of the ICU recovery program intervention than patients in the usual care group. A total of 100 patients (90.1%) in the ICU recovery program group received at least one of the inpatient components of the ICU recovery program, w…	Yes- 100 out of 111 participants in the intervention group received an element of inpatient recovery program. Higher median number of days from hospital discharge until readmission in the intervention group.
69511	The effect of transition nursing program from intensive care units to general units on anxiety and satisfaction of patient and their families: a clinical trial study	Somayeh Ataeeara, jahahnisimin50@yahoo.com, nurse	Other: Iran	2023	To determine the effect of the transition nursing program from intensive care units to general units on the anxiety and satisfaction of patients and their families	Randomised controlled trial	1	Outreach/follow-up	30/09/2018	Nil	Nil	Surgical ICU	The inclusion criteria for patients consisted of age > 18 years, no history of ICU hospitalization, no history of psychological problems or anxiety disorders, and not being a health care worker	The exclusion criteria consisted of having complications such as respiratory distress or reduced consciousness of the patient prior to transition, and the occurrence of death or any other reasons that made the anesthesiologist cancel the transfer program	200	200	Based on previous studies (22) and using the formula of comparing two means, the sample size was considered to be 220 people, while considering the power of the test was considered to be 85%, α=0.05, s=36.5 and d=3.5, with a dropout rate of 15%.	Ward based component: • Self-care training for patients and families • Check vital signs • Check for side effects • Continuous care in the destination department in person and by phone up to 24 hours • 3 visits every eight hours	No description of actual delivered intervention.	Two of the most skilled ICU nurses were trained by the researcher to help with the accurate implementation of the protocol and perform the transfer protocol before, during, and after the transition.	Groups are comparable. Reasonable representative of a surgical ICU population (slightly young Mean age 48.96 and 44.68 for control and intervention respectively).	Spielberger state-anxiety questionnaire	Patient satisfaction	After the implementation of the nursing transfer program, the anxiety of patients (34.68±8.02) and their families (32.52±7.84) reduced in the intervention group compared with the control group (p<0.0001). Also, the satisfaction of the patients (47.64±5.65) and their families (45.56±6.10) significantly increased in the intervention group (p<0.000).	Yes - as outlined in the main findings.
12807	The PRaCTICaL study of nurse led, intensive care follow-up programmes for improving long term outcomes from critical illness: a pragmatic randomised controlled trial. BMJ	B H Cuthbertson, brian.cuthbertson@sunnybrook.ca, Doctor	UK	2009	To test the hypothesis that nurse led follow-up programmes are effective and cost effective in improving quality of life after discharge from intensive care.	Randomised controlled trial	3	Outreach/follow-up	31/10/2007	Supported by a research grant from the Chief Scientist Office of the Scottish Government Health Directorates. The Health Services Research Unit is also funded by the Chief Scientist Office of the Scottish Government Health Directorates. The study sponsor was the University of Aberdeen	Nil	General ICU	All patients receiving level 3 dependency (intensive care unit) care at any time during their hospital stay and who survived until hospital discharge.	Less than 18 years old, not expected to survive to leave hospital, unable to complete questionnaires or attend clinics, and who did not consent to participate.	286	192	123 patients per group were required to complete the one year outcome measure to detect this difference with 80% power and an α of 0.05. However, the analysis was planned to adjust for baseline measurement and that the correlation between baseline, three month, and 12 month SF-36 scores was 0.6 (as had been seen in other studies of health related quality of life2), implying a sample size reductio…	Manual based, self directed, physical rehabilitation programme developed by physiotherapists and introduced by a study nurse.	Started in hospital and continued for three months after discharge. Patients monitored their own compliance and progress with the manual treatments and were formally reviewed at nurse led clinics at three months and nine months after discharge. Clinic appointments had the following components: structured case review, discussion of experiences of intensive care, formal assessment of requirement fo…	The timing and format of this intervention was determined by the results of a survey of clinical practice conducted by our group, a national survey, and a national guideline, as well as experiences of intensive care follow-up from one of the trial centres. The nurses followed a set format with standardised intervention and assessment requirements.	Baseline characteristics of the groups were well balanced.	Health related quality of life (HRQoL) scores at 12 months measured with the SF-36 questionnaire by means of a postal survey.	HRQoL at six months, quality adjusted life years (QALYs) at 12 months, incidence and severity of post-traumatic stress disorder (Davidson trauma score) and anxiety and depression (using HADS) at six and 12 months, cost effectiveness at 12 months, primary and secondary healthcare costs in the year after hospital discharge, and mortality in the 12 months after discharge. All outcomes were measured …	286 patients were recruited and 192 completed one year follow-up. At 12 months, there was no evidence of a difference in the SF-36 physical component score (mean 42.0 (SD 10.6) v 40.8 (SD 11.9), effect size 1.1 (95% CI −1.9 to 4.2), P=0.46) or the SF-36 mental component score (effect size 0.4 (−3.0 to 3.7), P=0.83). There were no statistically significant differences in secondary outcomes or subg…	No
11493	The Effect of Liaison Nurse Service on Patient Outcomes after Discharging From ICU: a Randomized Controlled Trial	Zeinab Tabanejad, , Nurse	Other: Iran	2016	To investigate the effect of liaison nurse on patient outcomes after ICU discharge.	Randomised controlled trial	2	Outreach/follow-up	30/01/2014	This study was approved and funded by the deputy of research in Baqiyatallah University of Medical Sciences (Project number: P/340/166)	Nil recorded	General ICU	age of 18–85 years No cardiac dysrhythmia, No immune disorders, leucopenia, or cancer.	Experiencing cardiac arrest and need for resuscitation Developing hemodynamic instability Being transferred to other clinical settings Discharging from hospital with personal consent.	85	80	Sample size was calculated using the Altman’s nomogram and the results of a study conducted by Chaboyer et al. Accordingly, with considering α of 0.05, β of 0.1, and a power of 0.9, the sample size was determined to be 40 patients in each group.	The liaison nurse as researcher monitored patients’ baseline vital signs and informed them about the characteristics of medical-surgical wards and nurses, how to access nurses in these wards, differences between these wards and ICUs, and the reason for transferring patients from ICU to these wards. In addition, the liaison nurse taught them about the dietary regimen, the importance of daily self-…	Nil recorded	No	No concerns	Heart rate, respiratory rate, systolic blood pressure, post-ICU level of consciousness, satisfaction with care, and the length of hospitalization in medical-surgical wards	Nil recorded	None of the participants experienced ICU re-hospitalization. According to the result and there were no significant differences between the study groups regarding heart rate, respiratory rate, systolic blood pressure, post-ICU level of consciousness, satisfaction with care, and length of hospitalization in medical-surgical wards. However, the study groups differed significantly in terms of body te…	No
13788	Rehabilitation after critical illness: A randomized, controlled trial	Christina Jones, rdg@liverpool.ac.uk, Nurse	UK	2003	To test whether the provision of a 6-wk rehabilitation program post-ICU improves patients’ physical and psychological recovery.	Randomised controlled trial	3	Outreach/follow-up; Rehabilitation	Nil recorded	Nil recorded	Nil recorded	General ICU	ICU admission requiring ventilation	ICU LoS <48 hours Burn injury Unable to follow the rehabilitation manual including language barriers Neurosurgical Pre-existing psychotic illness Discharged for terminal care and unlikely to survive 6 months	126	102	A sample size of 150 patients was required, assuming a) 33% of patients suffering psychological distress (2); b) a projected 10% loss or withdrawal rate; and c) a significance level of 5% and a power of 80%	All patients were followed up on the general wards post-ICU discharge In addition to the routine follow-up and telephone calls, intervention patients received a 6-wk rehabilitation package consisting of 93 pages of text, diagrams, and supporting illustrations. The manual was tailored to the needs of recovering ICU patients and contained advice on a wide range of psychological, psychosocial, and p…	Nil recorded	Nil recorded	No concerns	Spielberger’s State-Trait Anxiety Inventory HADS IES SF-36	Nil recorded	The intervention group improved, compared with the control patients, on the Short-Form Health Survey physical function scores at 8 wks and 6 months (p .006), and there was a trend to a lower rate of depression at 8 wks (12% vs. 25%). However, there were no differences in levels of anxiety and PTSD-related symptoms between the groups. The presence of delusional mem- ories was correlated significan…	Yes - statistically significant improvement in HRQOL at 8weeks and 6 months, and reduction in depression at 8 weeks
37827	The effectiveness of a brief intervention for intensive care unit patients with hazardous alcohol use: a randomized controlled trial Critical Care	Eliisa Nissila, eliisa.nissila@hus.fi, Doctor	Other: Finland	2024	Compare the effectiveness (defined as an at least 10% absolute difference) of BI with usual care in reducing alcohol intake in intensive care unit survivors with history of hazardous alcohol use.	Randomised controlled trial	3	Psychological	12/07/2022	Open Access funding provided by University of Helsinki This study received funding from the Finnish Foundation for Alcohol Studies and government funding for university-level research	Nil Recorded	General ICU- patients with history of hazardous alcohol consumption	History of hazardous alcohol use within the preceding year (AUDIT-C score > 5 for women, > 6 for men) [22–24], age≥18 years, and emergency admission to the ICU.	Terminal illness, transition to palliative care, diagnosed with a major psychiatric comorbidity, known impaired cognitive functioning, diagnosis of a memory disorder, impaired level of consciousness on discharge from the ICU, drug addiction, ongoing treatment for alcohol addiction before ICU admission, insufficient language skills to communicate in the local language (Finnish or Swedish), and a h…	234	140	Planned to recruit 600 patients, accounting for an estimated 25% attrition rate, estimated on basis of literature on BI in hospitalized patients [10]. We conducted a power analysis based on a two-tailed test, with α=0.05 and 0.80 power to detect a 10% difference in the primary outcome between groups. The chosen difference was judged clinically significant [29] and was based on the result in a sys…	The Brief Intervention was delivered in the ICU or after ICU discharge in the hospital ward in a single, face-to-face session by a member of the research group (ICU nurses or physicians) trained to conduct BIs.	- Motivational interviewing techniques and feedback about the patients´ recent alcohol consumption habits and information on health-related risks of hazardous alcohol use. - Asked the patients about their willingness to change their alcohol use behavior, and how confident they were in their ability to change, with both questions answered on a 1–10 scale (1 representing the lowest and 10 the highe…	ICU nurses or physicians trained to conduct BIs. Training for conducting BIs was provided by A-Clinic Foundation, Helsinki, Finland.	Similar across both groups	Self-reported alcohol consumption during the preceding week - converted later to 100% ethanol in grams by the research team 6 and 12 months after randomisation.	- Change in AUDIT-C from baseline to 6 and 12 months - HRQoL assessed with EQ-5D-3L questionnaire - Mortality at 12-months - The follow-up interviews included questions about the participants´ current willingness and confidence in their ability to change their alcohol use habits.	We randomized 234 patients to receive BI (N=117) or TAU (N=117). At 6 months, the median alcohol intake in the BI and TAU groups were 6.5 g (interquartile range [IQR] 0–141) and 0 g (0–72), respectively (p=0.544). At 12 months, it was 24 g (0–146) and 0 g (0–96) in the BI and TAU groups, respectively (p=0.157). Median change in AUDIT-C from baseline to 6 months was −1 (−4 to 0) and 2 (−6 to 0), (…	Nil significant difference between groups
7572	Effect of Nurse-Led Consultations on Post-Traumatic Stress and Sense of Coherence in Discharged ICU Patients With Clinically Relevant Post-Traumatic Stress Symptoms—A Randomized Controlled Trial Critical Care Medicine	Ase Valso, ase.valso@gmail.com, nurse	Other: Norway	2020	Reduce PTS symptoms and increase Sense of Coherence the following year. We further aimed to identify possible predictors for PTS symptoms at 12 months, investigating available demographic and clinical variables, ICU memories, and SOC	Randomised controlled trial	2	Psychological	31/12/2016	Nil Recorded	Dr. Rustøen received support for article research from Oslo University Hospital. Dr. Sunde received support for Bard Medical	Trauma Referral centre, National Hospital for Transplant Surgery	Adult ICU patients treated for greater than or equal to 24 hours	terminal disease, severe brain injury, cognitive impairment, severe psychiatric disorders, and self-inflicted injuries or with poor Norwegian language skills	523	171	Sample size was first calculated with an sd of 30, and by allowing 20% dropouts, 247 patients were needed. Due to uncertainty with the sd estimate, a recalculation with another statistician using an sd of 15 reduced the sample size (alpha 5% and beta 20%) to 134 patients, and inclusion of patients was terminated with the already included 224 patients.	Nurse Led Follow-up consultations	- Patients were offered three individually adjusted 45–60 minutes NLC. - The first consultation was at the ward first week after ICU discharge, whereas the second and third were 1 and 2 months later (face-to-face or phone) - The NLC were based on a semistructured guide with elements from trauma-related cognitive behavioral therapy (focusing on cognitive restructuring, restrictive thoughts, avoida…	Two ICU nurses from each ICU were trained for 4 hours in crisis reactions, cognitive methods (including case simulations), and about patients’ needs of help to construct a coherent story of their ICU stay, supervised by a psychiatrist, a psychotraumatologist, and the two principal investigators. They also received continuous guidance on communication with patients with PTS symptoms.	Similar between groups	PTS symptoms at 3, 6, and 12 months after ICU discharge	- Total SOC score and the different SOC dimensions at the same time points. - Identify possible predictors for PTS symptoms at 12 months among all available demographic and clinical variables	Sense of Coherence Scale 13 and Post-Traumatic Stress Scale 10 intensive part B were completed after inclusion, and reevaluated after 3, 6, and 12 months. Linear mixed model for repeated measures and linear regression analyses were performed. Among 523 screened patients, 111 and 113 were randomized to intervention group and control group, respectively. Mean Post-Traumatic Stress Scale 10 intensiv…	N/A
2398	A nurse-led, preventive, psychological intervention to reduce PTSD symptom severity in critically ill patients: the POPPI feasibility study and cluster RCT Health and Social Care Delivery Research	Paul Mouncey, kathy.rowan@icnarc.org (Correspondence)	UK	2019	Standardise and refine the POPPI intervention, and, if feasible, evaluate it in a cluster randomised clinical trial (RCT)	Randomised controlled trial	24	Psychological	03/02/2017	NIHR HSDR programme	Richard Grieve is a member of the National Institute for Health Research (NIHR) Health Technology Assessment Commissioning Board since January 2018. Kathryn M Rowan is a member of the NIHR Health Services and Delivery Research Board since September 2014.	General ICU	Aged ≥ 18 years. A duration of > 48 hours in the critical care unit. Receipt of level 3 critical care (for any period of time) greater than 48 hours in the critical care unit. A score of between + 1 and –1 on the RASS. A Glasgow Coma Scale65 score of 15. English-speaking. Able to communicate orally	Pre-existing chronic cognitive impairment, such as dementia. Pre-existing psychotic illness, such as schizophrenia. Pre-existing PTSD. Receiving end-of-life care. Previously recruited to the POPPI study	787	786	the estimated total number of patients recruited (based on the CMP data) for the cluster RCT was 1914 patients from the 24 sites. It was anticipated that 438 patients would be assessed using the IPAT, of which 175 (40%) would be assessed as being acutely stressed and at a high risk of psychological morbidity, and therefore receive the stress support sessions.	creating a therapeutic environment in critical care, three stress support sessions for patients identified as acutely stressed and a relaxation and recovery programme for patients identified as acutely stressed	- Creating a Therapeutic Environment- create and promote a therapeutic environment by reducing sources of stress in the unit and improving staff–patient communication. This element of the intervention was facilitated by the POPPI online training, entitled ‘Key skills in psychological care’ - Three stress support sessions- delivered by the same POPPI nurse ideally within 1 week, with the first str…	Intervention site initiation visit held with local research/ education teams and POPPI nurses Week 1- POPPO nurse training course Weeks 2- Recruitment and IPAT assessment commences Weeks 2-4- POPPI nurses each to deliver stress support sessions with one patient Week 5 onwards- POPPI nurse skills development assessment once each nurse has seen at least one patient	Well balanced across groups	Development of patient-reported PTSD symptom severity measured used the PSS-SR57 at 6 months. incremental costs [cost-effectiveness analysis (CEA)], quality-adjusted life-years (QALYs) and net monetary benefit at 6 months.	days alive and free from sedation to day 30 duration of critical care unit stay a PSS-SR score of > 18 points at 6 months anxiety and depression at six months, measured using the Hospital Anxiety and Depression Scale (HADS) health-related quality of life (HRQoL) at 6 months, measured using the EQ-5D-5L questionnaire	(1) A total of 127 participants were recruited to the intervention feasibility study from two sites and 86 were recruited to the RCT procedures feasibility study from another two sites. The education package, support tools and intervention were refined. (2) A total of 24 sites were randomised to the intervention or control arms. A total of 1458 participants were recruited. Twelve sites delivered …	Slight improvement in cost and QALY, nil significant
91021	Resistance training combined with β-hydroxy β-methylbutyrate for patients with critical illness: A four-arm, mixed-methods, feasibility randomised controlled trial Intensive and Critical Care Nursing	Ting-Ting Wu, 1622590230@qq.co,	Other: China	2024	Assess the feasibility, safety, acceptability, and potential effectiveness of resistance training (RT) with or without β-Hydroxy β-Methylbutyrate (HMB) intervention program for ICU patients	Randomised controlled trial	1	Rehabilitation; Nutrition	30/06/2022	Supported by Guidance project of Fujian Provincial Science and Technology Department, China (NO: 2021Y0051)	Nil Recorded	Medical, cardiac and respiratory ICU	Aged 18 to 80 years, expected to stay in the ICU for more than 48 h, could walk independently two weeks before transfer to ICU, APACHE-II ≥ 8 points, (5) patients were awake and able to cooperate with five standardized questions ≥ 3 point, patients or proxies signed written informed consent	diseases that are suspected or already diagnosed and are not capable of early rehabilitation, for instance, NYHA functional class IV, uncontrolled life-threatening arrhythmias, pulmonary embolism, severe pulmonary arterial hypertension, severe myasthenia gravis, Guillain-Barr´e syndrome, spinal cord injury, unstable fractures, recent deep vein thrombosis (DVT) or venous thromboembolism (VTE), unc…	48	48	Some researchers have suggested that an adequate sample size for a feasibility study is 12 participants per group (Julious, 2010). Taking these factors into consideration, the study population consisted of a total of 48 ICU patients, with each cohort containing 12 individuals.	Nurse-driven Resistance Training with or without -Hydroxy β-Methylbutyrate intervention among critical illnesses	- 3 Functional resistance training levels- supine, sitting and upright. - Each level consists of approximately seven to eight exercises that target the upper extremities, lower extremities, and abdominal muscles. - The primary movements of these exercises are ankle plantarflexion and dorsiflexion, knee extension, hip flexion, elbow flexion, shoulder flexion and extension, and diaphragmatic respir…	Nil Recorded	Similar across groups	Recruitment rate: the a priori goal was two to three cases per week. Enrollment rate: 80 % was the a priori objective. Retention rate: 80 % was the a priori objective. Compliance rate: 80 % was the a priori objective	Acceptability- he self-designed scale assessed the acceptability across eight dimensions: affective attitude, burden, perceived effectiveness, ethicality, intervention coherence, op­portunity cost, and self-efficacy, overall acceptability Safety- . Based on a system review of guidelines for early mobilization in ICU patients	All feasibility indicators met predetermined criteria. Forty-eight patients were randomly assigned across four arms, achieving a 96% enrollment rate. Most patients adhered to the intervention until discharge, resulting in a 97.9% retention rate. Compliance rates for both RT and HMB interventions approached or exceeded 85%. No adverse events were reported. The intervention achieved 100% acceptabil…	Yes- 97.9% retention rate, 96% enrollment rate
88146	Feasibility of physical and occupational therapy beginning from initiation of mechanical ventilation. Critical Care Medicine	Mark Pohlman, jkress@medicine.bsd.uchicago.edu (Correspondence email), Doctor	United States	2010	Describe a protocol of daily sedative interruption and early physical and occupational therapy and to specify details of intensive care unit-based therapy, including neurocognitive state, potential barriers, and adverse events related to this intervention.	Randomised controlled trial	2	Rehabilitation	31/10/2007	Nil Recorded	Nil Recorded but only assessed the intervention group outcomes	Medical ICU	18 yrs, MV for 72 hrs with an expected 24 hrs of ventilatory support, and baseline functional independence (defined as a Barthel index 70 collected from a proxy describing patient health 2 wks before hospital admission)	Rapidly evolving neuromuscular disease (for example, stroke, myasthenia gravis, Guillain-Barre´ syndrome, spinal cord injury), admission after cardiopulmonary arrest, diagnosis of irreversible condition with 6-month mortality estimated at 50%, elevated intracranial pressure, multiple absent limbs, or enrollment in another trial.	49	Not recorded	Nil Recorded	Early PT/OT therapy sessions starting in ICU in mechanically ventilated patients	Team consisted of physiotherapist and occupational therapist - PROM- All 4 limbs, glenohumeral flexion, elbow flexion/extension, wrist flexion/extension, finger flexion/extension, hip flexion, knee flexion/extension, and ankle dorsiflexion/plantarflexion. The degree of range of motion varied per patient depending on the available range of motion at joint. - Assessing for wakefulness - Active or a…	Nil Recorded	Only recorded in intervention group so not able to compare between 2 groups.	- Exercises performed and the level of assistance that was required - Percentage of days patients could follow therapists’ instructions - Duration of participation in therapy sessions - Vital signs at rest and with activity (heart rate and pulse oximetry routinely, respiratory rate and blood pressure if altered during therapy) - Ventilator asynchrony, and dependent prespecified mile-stones (out o…	N/A	Forty-nine mechanically ventilated patients received early physical and occupational therapy occurring a median of 1.5 days (range, 1.0 –2.1 days) after intubation. Therapy was provided on 90% of MICU days during mechanical ventilation. While endotracheally intubated, subjects sat at the edge of the bed in 69% of all physical and occupational therapy sessions, transferred from bed to chair in 33%…	Early physical and occupational therapy is feasible from the onset of mechanical ventilation despite high illness acuity and presence of life support devices. Adverse events are uncommon, even in this high-risk group.
86295	Cycle ergometer training vs resistance training in ICU‐acquired weakness	Jitka Veldema, jpodubec@post.cz, Physiotherapist	Other: Germany	2019	To investigate the effect of cycle ergometer training and resistance training applied for five days a week over a 4‐week period in addition to standard care during inpatient rehabilitation in ICU‐acquired weakness.	Randomised controlled trial	1	Rehabilitation	Nil recorded	Nil recorded	Nil recorded	General ICU	(a) ICU‐acquired weakness diagnosis made by both clinical and electrophysiological examination, including measures of nerve conduction and electromyography (b) severely limited walking ability (FAC 0‐3) (c) preserved active movement of the lower limbs (d) absence of coexistent neurological or orthopaedic illness	Nil recorded	39	39	Nil recorded	During ergometer training, subjects performed a continuous activity equivalent to level 13 on the Borg scale (perceived exertion “somewhat hard”) over 20 minutes. A medical wheelchair ergometer training apparatus (MOTOmed, Reck, Betzenweiler, Germany) was used. Pedal resistance was increased progressively over the intervention course in line with the improvement of motor and cardiovascular functi…		No	Variations between groups - age, gender, time from ICU admission to rehab	Functional ambulatory category	Timed up and go 10m walk test 6MWT LL strength (MRC) Cardiovascular endurance and muscular endurance of the LLs HRQOL	Ergometer training and resistance training enhanced the effectiveness of standard care in order to improve (a) lower limb muscle strength, (b) walking ability and (c) cardiorespiratory fitness during inpatient rehabilitation of intensive care acquired weakness. In addition, ergometer training may be superior to resistance training.	Unclear
84560	Steps to recovery: Body weight-supported treadmill training for critically ill patients: A randomized controlled trial	Robin C.H. Kwakman, r.c.h.kwakman@hva.nl, Physiotherapist	Other: The Netherlands	2022	To assess the effectiveness of BWSTT combined with usual care physiotherapy in critically ill patients on time to independent ambulation as compared to usual care physiotherapy alone.	Randomised controlled trial	1	Rehabilitation	28/02/2020	This research was funded by the Amsterdam UMC through an innovation grant.	Nil recorded	General ICU	Mechanically ventilated for ≥48 h, able to follow instructions according to the Short 5-item Questionnaire (S5Q 5 out of 5), had a bilateral quadriceps muscle strength ≥2 according to the Medical Research Council muscle scale (MRC) and were able to sit unsupported on the edge of the bed.	Exclusion criteria were the presence of contraindications for physiotherapy according to the evidence statement for ICU physiotherapy, insufficient use of the Dutch language, inability to walk independently prior to ICU admission, ICU re-admission, amputations or fractures in the lower extremities, cognitive impairments and imminent to death. Patients with traumatic brain injury or stroke were ex…	40	34	Did not meet prespecified sample size. Sample size was calculated using data from two previous studies describing the feasibility of BWSTT and usual care physiotherapy. In the usual care study, the mean time to FAC 3 or higher was 15.8 days; in the BWSTT study the mean number of days to FAC 3 was 8.3. Based on the hazard ratio of 1.87 at 15 days in favour of BWSTT, and given a type 1 error rate o…	A mobile treadmill with weight bearing utility was used at the bedside. The body weight-supported treadmill enables ambulation in patients with insufficient motor control or muscle strength to fully bear their weight. We provided BWSTT on a daily basis, except weekend days. If BWSTT was not possible (e.g. due to medical circumstances), usual care physiotherapy was provided instead. During BWSTT, …	Nil recorded	No	No concerns	Days to achieve independent mobility (FAC of 3)	2MWT in hospital mm strength 7 days post inclusion, hospital discharge and study endpoint. Perceived exertion post physio (BORG) Functional mobility - De Morton Mobility Index Hospital Los PTSD - PCL-5 Self efficacy - likert SAEs	The median (IQR) time to independent ambulation was 6 (3 to 9) days in the BWSTT group (n = 19) compared to 11 (7 to 23) days in the usual care group (n = 21, p = 0.063). Hospital length of stay was significantly different in favour of the BWSTT group (p = 0.037). No serious adverse events occurred.	no
79189	Addition of blood flow restriction to passive mobilisation reduces the rate of muscle wasting in elderly patients in the intensive care unit: a within-patient randomized trial	Matheus Barbalho, matheussmbarbalho@gmail.com, sports science researcher	Other: Brazil	2019	To evaluate the effects of blood flow restriction on muscle wasting of hospitalized elderly individuals in intensive care unit, submitted to conventional motor physical therapy with passive mobilisation protocol	Randomised controlled trial	2	Rehabilitation	31/10/2017	Nil	Nil	General ICU	Partial pressure of oxygen/fraction of inspired oxygen (PaO2 / FiO2)>300, oxygen Figure 1. Flow diagram.saturation <140 bpm, systolic blood pressure 90–180mmHg, arterial blood pressure <60 bpm, arte- rial blood pressure (PaO2) >90%, diastolic 50–120mmHg, respiratory rate of up to 30 breaths per minute, and absence of uncontrolled eletrocar-diogram arrhythmias.	Nil	20	20	Nil	Passive mobilization protocol for lower limbs, and blood flow restriction was added only for one side in a concurrent fashion. Intervention lasted the entire patient’s hospitalization time	To perform blood flow restric-tion, the cuff (WCS, Scientific Clinic Leg) was placed in the thigh’s proximal region, and pressure is applied to restrict the blood flow. Pressure values were estab-lished at 80% of the patient’s anterior tibial artery sys-tolic blood pressure. The intervention was held every day of the patient’s hospitalization. After the cuff placed for the occluded limb, the pass…	No	Unable to comment	Thigh muscle thickness and circumference.	Muscle strength	In total, 34 subjects were enrolled in the study: 11 were excluded for exclusion criteria, 3 for death, and 20 completed the intervention (17 men and 3 women; mean age: 66±4.3 years). Despite both groups presented atrophy, the atrophy rate was lower in blood flow restriction limb in relation to the control limb (–2.1 vs. –2.8mm, respectively, in muscle thickness; P=0.001). In addition, the blood …	Yes- statistically significant lower rate of atrophy.
72552	Can Early Rehabilitation on the General Ward After an Intensive Care Unit Stay Reduce Hospital Length of Stay in Survivors of Critical Illness? American Journal of Physical Medicine and Rehabilitation	Wolfgang Gruther, Doctor	Other: Austria	2017	Evaluate if an early rehabilitation program for survivors of critical illness improves functional recovery, reduces length of stay, and reduces hospital costs	Randomised controlled trial	1	Rehabilitation	31/12/2011	Supported by funds of the Oesterreichische Nationalbank (Anniversary Fund, project no. 12751)	Nil Recorded	6 Surgical ICU's, 3 Medical ICU's	Patients older than 16 years, whose ICU stay was at least 5 days, and with Acute Physiology and Chronic Health Evaluation (APACHE) II score32 of 20 or greater, Early Rehabilitation Barthel Index33 of −150, and the ability to sit on the edge of the bed for at least 1 minute.	Disease of the central motor nervous system (e.g., stroke) or multiple trauma, a diagnosis of an irreversible condition with little rehabilitation potential (e.g., cardiac insufficiency—New York Heart Association IV), a language barrier that would limit patient comprehension, a transfer to another hospital was foreseeable, or patients were not willing to participate.	53	12	Similar between groups, good representation	An early rehabilitation program following discharge to the ward from ICU.	Coordinated breathing techniques, mobilisation, exercise therapy and neuromuscular electrical stimulation. Completed for 2 hours, 5 days a week until acute hospital discharge. Exercise Therapy: Resistance training- 3 d/wk, 1 to 3 sets of 12-15 reps, 8-10 exercises involving major muscle groups- thighs, calves, buttocks, trunk and shoulder girdle. Aerobic Exercise- large muscle activities 5 d/wk, …	Designed by a psychiatrist and physiotherapist.	Similar between groups although 27 in control and 19 in intervention	Number of days after transfer from the ICU to a general ward until hospital discharge.	Differences between baseline and discharge from the acute hospital in the Early Rehabilitation Barthel Index (ERBI),33 the visual analog scale for pain (VAS),34 the 3-minute walk test (3min), the Beck Depression Inventory (BDI), the State-Trait Anxiety Inventory (STAI), and the Medical Research Council Scale (MRCS), as well as hospital costs after ICU transfer to a general ward (based on health c…	In the per-protocol analysis, length of stay at the general ward was a median 14 days (interquartile range [IQR], 12–20 days) in the early rehabilitation and 21 days [IQR, 13–34 days) in the standard-care group. This significant result could not be confirmed by the intention-to-treat analysis (16 days [IQR, 13–23 days] vs. 21 days [IQR, 13–34 days]). Secondary outcomes were similar between the gr…	Yes- Significant reduction in LOS in intervention group.
72328	Intensive care discharge facilitation using the REhabilitation after Critical Illness Assisted discharge Pack (RECAP) model: A pilot randomized controlled trial.	Maire Gilmartin, m.gilmartin@svuh.ie, physiotherapist	UK	2018	Explore the feasibility of conducting a randomized controlled trial to compare the addition of RECAP to usual ward based physiotherapy with usual care in patients after ICU. Additional objectives: Asses the recruitment and retention rates, asses the safety of the intervention and study procedures and examine any change in physical and psychological function of patients in the first 3 weeks after …	Randomised controlled trial	1	Rehabilitation	06/05/2015	Nil	Nil	General ICU	Patients admitted to ICU >4 days Indication for physiotherapy referral in ICU and follow up physiotherapy on discharge from the ICU Age >18 years Richmond Agitation Sedation Scale (RASS) score 0 at time of consent.	ICU LOS >14 days MDT work-up with pre-planned ICU admission Pregnant mothers palliation Expected discharge to another hospital Unable to understand English Direct access to condition specific MDT follow up Psychiatric disease Unstable Cardiac Disease Where maximal functional capacity is capped for duration of study (E.g. WB) Patients unable to give consent	20	17	A sample size of 20 was chosen for the pilot study	Rehabilitation after critical care assisted discharge pack: part 1- user centred critical care discharge information pack part 2- A rehabilitation goal setting care plan part 3- A patient communication forum part 4- Useful supports and contact information part 5- Tailored exercise programme	Part 1- Individualised summary of a patient's critical care experience (Completed by senior critical care physio), occurred on day of discharge from ICU or day 1 post discharge. Part 2- 3 rehabilitation progress plans for weekly completion at RECAP consultation (includes current functional status and impairments), goal setting and activities to help achieve goals. Part 3- Questions of concerns fr…	Formal training and certification was required to administer the FIM.	Higher percentage of males (70% compared to 40%) in control group, otherwise similar and representative of a general ICU population.	Functional Independence Measure, State Anxiety Inventory.	Patient satisfaction questionnaire regarding their rehabilitation experience in after ICU.	A recruitment rate of 72% (21/29 eligible patients) were observed. The intervention was successfully delivered to n=8 patients with a median of 4.0 (IQR2.0-4.0) sessions. 45% of study participants were discharged before the study endpoint. The intervention group reported higher satisfaction scores (44.5/50 +/- 5.9 vs 42.8/50 +/- 7.6). No adverse events were reported. Intervention delivery appeare…	FIM- significant change over time but not between groups SAI- nil significant difference between groups
10806	Effect of neuromuscular stimulation and individualized rehabilitation on muscle strength in Intensive Care Unit survivors: A randomized trial	Irini Patsaki, a.icusn@gmail.com, Physiotherapist	Other: Greece	2017	To investigate the effect of NMES and a physical rehabilitation program on muscle strength of ICU survivors at hospital discharge	Randomised controlled trial	1	Rehabilitation	Nil recorded	“Special Account for Research Grants” of the National and Kapodistrian University of Athens (Grand no. 70/3/10279 and 70/3/8064).	Nil recorded	General ICU	mechanical ventilation >72 h Awakening score of 3 or more	age <18 and >85 years pregnancy obesity (BMI> 35) preexisting neuromuscular disease technical restrictions regarding NMES implementation terminal disease pacemaker trauma to the spine	128	112	In a previous randomized controlled study from our group we showed that NMES applied during ICU stay resulted in a mean MRC score that was 7 points higher than that of the control group. We therefore postulated that the intervention group would improve in relation to the control by 7 points in the MRC muscle strength scale. Using alpha = 0.05 and power = 0.80, the required sample size per study g…	NMES was implemented daily (7 days/week) for 55 min on rectus femoris and peroneus longus of both lower extremities. The stimulator used was Rehab 4 Pro (Cefar Medical AB, Malmö, Sweden) and delivered biphasic, symmetric impulses of 45 Hz, with 400 μsec pulse duration, 12 s on (0,8 s rise time and 0,8 s fall time) and 6 s off. The intensity levels were aimed to cause visible contractions and be t…	In the intervention group the number of received NMES sessions was 16 ± 17 (mean ± SD) (compliance rate: 86%). Similarly, for physiotherapy sessions the number of received sessions was 13 ± 15 (mean± SD), (compliance rate: 82%). NMES intensity was increased from 27 mA (40) [mean (range)] to 38 mA (75) [mean (range)]. During NMES sessions 34 patients achieved visible contractions; in 18 patients p…	No	No concerns	MRC score and handgrip dynamometry at hospital discharge.	Functional ability assessed with the Functional Independence Measure (FIM) and hospital length of stay.	MRC, handgrip, functional status and hospital length of stay did not differ at hospital discharge between groups (p N 0.05). ΔMRC% one and two weeks after ICU discharge tended to be higher in NMES group, while it was significant higher in NMES group of patients with ICU-acquired weakness at two weeks (p = 0.05).	No
10516	Standardized Rehabilitation and Hospital Length of Stay Among Patients With Acute Respiratory Failure A Randomized Clinical Trial JAMA	Peter Morris, peter.morris@uky.edu, Doctor	United States	2024	To compare standardized rehabilitation therapy (SRT) to usual ICU care in acute respiratory failure	Randomised controlled trial	1	Rehabilitation	30/11/2014	Supported by the National Institutes of Health, National Institute of Nursing Research, and National Heart, Lung, and Blood Institute	Dr Bakhru reports consulting for Hill Rom Company. Dr Chatterjee reports part-time employment with the US Department of Veterans Affairs and the US Navy.	Medical ICU	admission to a medical ICU, being 18years or older, mechanical ventilation via endotracheal tube or non invasive ventilation by mask, and an arterial oxygen partial pressure to fractional inspired oxygen (PaO2/FIO2) ratio less than 300.	Inability to walk without assistance prior to the acute ICU illness (use of cane or walkers were not exclusions), cognitive impairment prior to acute ICU illness described by surrogate, as nonverbal, acute stroke, body mass index (BMI; calculated as weight in kilograms divided by height in meters squared) greater than 50, neuromuscular disease impairing weaning from mechanical ventilation, acute …	300	257	326 participants to provide 80% power for detecting a 30% decrease in the median hospital LOS at the 5% 2-sided level of significance assuming an exponential LOS distribution, a 20% in-hospital mortality, and that 5% of the remaining patients would withdraw prior to discharge, resulting in 247 discharges No but in hospital mortality less than expected so stopped recruiting at 300, 257 discharged.	Rehabilitation therapy 7 days a week, from enrolment through hospital discharge.	- Delivered by a rehabilitation team for 3 separate sessions every day of hospitalisation, 7 days a week - Rehab team included a physical therapist, an ICU nurse, a nursing assistant. - 3 exercise types: Passive ROM, Physical Therapy, Progressive Resistance Exercises - Passive ROM- 5 reps for each upper and lower extremity joint - Physical Therapy- bed mobility, transfer training, balance trainin…	Nil recorded	Good balance between groups	Hospital LOS, defined to include hospital calendar days at the enrolling hospital and at any long-term acute care facility to which the patient was directly transferred.	physical function and health related quality of life. Handgrip dynamometer, 4-meter walk, chair sit-to-stand, and a balance test. Muscular strength of the shoulder flexors, elbow flexors and extensors, hip flexors, knee flexors and extensors, and ankle dorsi flexors was measured thrice bilaterally. Short form Functional Performance Inventory, physical functioning scale of the medical outcomes stu…	Among 300 randomized patients, the median hospital LOS was 10 days (IQR, 6 to 17) for the SRT group and 10 days (IQR, 7 to 16) for the usual care group (median difference, 0 [95% CI, −1.5 to 3], P= .41). There was no difference in duration of ventilation or ICU care. There was no effect at 6 months for handgrip (difference, 2.0 kg [95% CI, −1.3 to 5.4], P= .23) and handheld dynamometer strength (…	No- no difference in hospital LOS between groups
8888	Exercise rehabilitation for patients with critical illness: a randomised controlled trial with 12 months of follow-up	Linda Denny, l.denehy@unimelb.edu.au, Physiotherapist	Australia	2013	To assess the effectiveness of an intensive physiotherapy exercise re- habilitation program commencing at day 5 after ICU admission, progressing daily on the acute hospital ward and being administered twice weekly for 8 weeks in the outpatient setting, compared with usual care, on physical function as measured using the Six-Minute Walk Test (6MWT) at 12 months after ICU discharge.	Randomised controlled trial	1	Rehabilitation	30/09/2010	This research was completed with funds from the NHMRC (grant 454717), the Physiotherapy Research Foundation, the Austin Hospital Medical Research Foundation and the Australian and New Zealand Intensive Care Society.	Nil recorded	Genera ICU	Reside within 50km radius of the hospital ICU LOS 5 days or more	Neurological, spinal or musculoskeletal dysfunction preventing participation in physical rehabilitation.	150	82	The study was designed to enroll 200 patients to provide a statistical power of 80% to detect a mean difference in 6MWT at 6 months of 50 m using a standard deviation of 110 m, including allowance for loss to follow-up [18]	Ward element: 2 x 30min/day progressed to 1 x 60min/day Cardiovascular, progressive resistance strength training and functional exercise Protocol breach <20min/session Repetitions - prescribed from baseline 6MWT, cycle ergometer, 5rm Intensity - mBORG 4-6, commenced at 70% peak walking speed	Nil recorded	Nil recorded	Good balance between groups -population representative	6MWT at 12 months after ICU discharge	Timed up and go (TUG) Physical function in ICU Test (PFIT) HRQOL - SF36 and AQoL	The a priori enrollment goal was not reached. There were no between-group differences in demographic and hospital data, including acuity and length of acute hospital stay (LOS) (Acute Physiology and Chronic Health Evaluation II score: 21 vs 19; hospital LOS: 20 vs 24 days). No significant differences were found for the primary outcome of 6MWT or any other outcomes at 12 months after ICU discharge…	No
7835	CAN IN-REACH MULTIDISCIPLINARY REHABILITATION IN THE ACUTE WARD IMPROVE OUTCOMES FOR CRITICAL CARE SURVIVORS? A PILOT RANDOMIZED CONTROLLED TRIAL Journal of Rehabilitation Medicine	Jane Wu, jane.wu@svha.org.au, doctor	Australia	2019	Explore the feasibility, efficiency and effectiveness of a coordinated inpatient early rehabilitation programme, delivered by an in-reach rehabilitation team as early as possible to critical care survivors on the acute ward.	Randomised controlled trial	1	Rehabilitation	31/08/2016	Nil Recorded	Nil Recorded	Tertiary referral centre for heart and lung transplant	Critical care survivors, aged 18–75 years; ICU stay ≥5 days; predicted LOS on the acute ward ≥5 days; and premorbid fun- ctional independence, defined a priori as a Barthel Index score ≥70, obtained from a proxy describing patient function during the 2 weeks prior to admission	Not expected to survive their admission (e.g. withdrawal of life support and considered for palliation); were unable to be followed-up (e.g. overseas visitor, homeless, severe hearing impairment); were unable to speak English; had a pre-existing diagnosis of dementia (of any aetiology); severe psychiatric disorders with recent hospitalization (within 6 months) or an active substance use disorder	66	62	Given that this was a feasibility pilot study, no formal power calculation was performed for this trial.	In-reach mobile rehabilitation team	- This multidisciplinary team consisted of a rehabilitation physician (0.2 full-time equivalent), nurse (0.2 full-time equivalent), full-time physiotherapist and full-time occupational therapist. - Caseload of 6–8 patients at any one time - This team was available 5 days per week and commenced rehabilitation immediately after baseline assessment, as soon as possible after ICU discharge to the acu…	Nil Recorded	Similar between groups	Total hospital LOS (days), including days in the acute hospital admission, and any inpatient rehabilitation (where it was required).	Change between baseline and discharge FIM; ICU-acquired weakness, discharge Timed-Up and Go; discharge 6-minute walk; discharge DASS-21; and discharge destination	The intervention group received more physiotherapy and occupational therapy sessions per week than the usual-care group (median=8.2 vs 4.9, p<0.001). Total length-of-stay was variable; while median values differed between the intervention and usual care groups (median 31 vs 41 days), this was not significant and the pilot study was not adequately powered (p=0.57). No significant differences were …	Yes- intervention group received more rehab input, nil significant improvement hospital LOS
6098	Feasibility and acceptability of a self-managed exercise to rhythmic music intervention for ICU survivors	Zhan Liang, zxl667@miami.edu, Nurse	United States	2020	To test the feasibility and acceptability of a 5-day exercise to rhythmic music intervention that was tested with ICU survivors enrolled in a randomized controlled pilot study	Randomised controlled trial	1	Rehabilitation	01/06/2019	This research was funded by the American Thoracic Society Foundation Nursing Research Award, University of Miami Provost Award, and University of Miami Dean's Research Award in the United States of America.	Nil recorded	Medical, surgical, neurology and cardiovascular ICUs	1) age ≥ 18 years old; 2) length of ICU stay > 5 days (excludes patients with less comorbidity) 3) ICU discharge within 72 h (standardizes time to begin intervention) 4) ability to independently move upper and lower extremities 5) ability to speak English or Spanish.	1) documented mental incompetence 2) dependent status pre-ICU admission (assessed using KATZ, activity daily living scale) 3) hearing impairment 4) documented “comfort measures only” in the electronic medical record 5) prior residence in a long-term care facility 6) unstable hemodynamics.	20	18	Nil recorded	Participants in the exercise to rhythmic music group were instructed to exercise while listening to a personalized recorded exercise playlist created by a music therapist for approximately 10–15 min per session at least twice daily (morning/afternoon) for five days. The exercise regimen for both groups involved 10 repetitions for each of the five prescribed movements (three upper extremity and tw…	9 participants were discharged from the hospital before day 5. Thus, among the 18 participants, nine completed 5 days, two completed 4 days, one completed 3 days, three completed 2 days, and three completed 1 day of the exercise regimen.	No	Active control had higher APACHE III	Bespoke post-intervention acceptability questionnaire ? recruitment	Nil recorded	18 Participants were included for final analysis. Participants were 61.8 ± 14.7 years old, predominantly male (66.7%), and Caucasian (55.6%). Results demonstrated feasibility, as the study team was able to meet the enrollment goal of 5–6 participants per month. Three themes related to general, physical, and psychosocial benefits were identified. Based on positive feedback, the exercise to rhythmi…	Yes - acceptability, unclear if a recruitment rate was prespecified.
4416	Randomized Clinical Trial of an ICU Recovery Pilot Program for Survivors of Critical Illness	Sarah Bloom, sarah.l.bloom@vumc.org, nurse	United States	2019	To examine the effect of an interdisciplinary ICU recovery program on process measures and clinical outcomes.	Randomised controlled trial	1	Outreach/follow-up	31/10/2017	Within routine delivery of care through existing clinical infrastructure as a part of a Learning Healthcare System.	Nil	Medical ICU	Adults (≥ 18 yr old) admitted to the study ICU for at least 48 hours with a predicted risk of 30-day same-hospital readmission of at least 15% were enrolled.	long-term residence at a skilled nursing facility; long-term mechanical ventilation prior to ICU admission; prior receipt of solid organ or stem cell transplantation; recorded primary residency greater than 200 miles from the study hospital; a care plan focused primarily on patient comfort; or previous enrollment in the study.	302	232	Assuming an occurrence rate of 30-day same-hospital readmission of 22%, we calculated that enrolling 550 patients would provide 80% statistical power at an alpha level of 0.05 to detect a 10% absolute reduction in the occurrence rate of this single, prespecified secondary outcome of 30-day same hospital readmission, comparable to a relative risk reduction of 45%	10-component intervention beginning at transfer out of the ICU and continuing to at least 30 days after hospital discharge Inpatient visit Brochure Initial medication reconciliation Outpatient interventions: Mobile intervention(s) ICU recovery center: NP evaluation Medication reconciliation Neurocognitive evaluation Case management screen Review of multidisciplinary plan PCP and subspecialty refe…	Inpatient visit An introduction to the concept of post ICU recovery; common experiences among ICU survivors (including anticipatory guidance regarding common complications and set-backs after critical illness); and an explanation of Intensive Care Unit Recovery Center team contact information and potential uses. The NP reviewed the electronic health record for details of the patient’s hospitaliza…	Nil	Recovery 45% male, usual care 55% male, generally similar between groups and represent usual ICU cohort.	number of components of the ICU recovery program intervention received by patients between enrollment and 30 days after hospital discharge.	30-day same hospital readmission defined as the proportion of patients readmitted to the same hospital in the 30 days following index hospital discharge. days from discharge to readmission, mortality within 30 days of discharge and days from discharge to death, the composite outcome of death or readmission within 30 days of discharge, days alive and without readmission within 30 days of discharge…	Among the primary analysis of enrolled patients who survived to hospital discharge, patients randomized to the ICU recovery program (n = 111) and usual care (n = 121) were similar at baseline. Patients in the ICU recovery program group received a median of two interventions compared with one intervention in the usual care group (p < 0.001). A total of 16 patients (14.4%) in the ICU recovery progr…	Yes, intervention group received more interventions, fewer patients in the recovery program were readmitted to hospital and if the recovery group were readmitted it was a higher number of days between discharge and readmission, higher number of patients in the usual care group were readmitted or died within 30 days of discharge.
3488	The Effect of Using a Rehabilitation Robot for Patients with Post-Coronavirus Disease (COVID-19) Fatigue Syndrome Sensors	Tomasz Trzmiel, zmiel@ump.edu.pl,	Other: Poland	2023	Compare the effectiveness of traditional neurological rehabilitation against neurological rehabilitation combined with a rehabilitation robot for patients with post-COVID-19 fatigue syndrome	Randomised controlled trial	1	Rehabilitation	31/08/2022	Funded by the National Center for Research and Development of Poland grant No. POIR.01.01.01-00-2077/15	D.K., M.M. and A.P. (Anna Po´swiata) are employees of the EGZOTech company, which designed the Luna EMG robot.	ICU- admitted for post-viral fatigue after severe covid	Transferred directly from Intensive Care Units (ICUs) due to post-viral fatigue after experiencing a severe course of COVID-19 according to the criteria presented by Carod-Artal There were four main criteria, deterioration of the ability to perform tasks carried out before the disease, severe fatigue not improved by rest, discomfort after physical activity, and nonrestorative sleep, and two addit…	Active medical condition (infections; tumors; rheumatological, metabolic, endocrine, autoimmunological, cardiovascular diseases), bipolar disorder, dementia, nutritional disorders, addiction to alcohol or psychoactive substances, severe obesity, overtraining	86	81	Nil Recorded	Neurological Rehabilitation for 75mins a day complemented by 45 min of exercises on the rehabilitation robot.	#NAME?	Nil Recorded	Similar between the groups	Berg scale, Tinetti scale, six-minute walking test (6MWT)), muscle strength (isokinetic muscle force of elbow flexors and extensors, hand grip strength (GS)), and independence in activities of daily living (Barthel Index, Functional Independence Measure).	N/A	Both groups improved similarly during the rehabilitation. Between groups, a comparison of before/after changes revealed that the intervention group improved better in terms of Functional Independence Measure (p = 0.015) and mean extensor strength (p = 0.023). The use of EMG-driven robots in the rehabilitation of post-COVID-19 fatigue syndrome patients was shown to be effective.	Yes- Intervention group had better FIM scores and Mean Extensor strength
2026	Self-Managed Music-Guided Exercise Intervention Improved Upper and Lower Extremity Muscle Strength for ICU Survivors—A Pilot Randomized Controlled Study	Zhan Liang, zxl667@miami.edu, Nurse	United States	2022	To investigate the effect of a 5-day self-managed music-based rehabilitation intervention on muscle strength of ICU survivors.	Randomised controlled trial	1	Rehabilitation	31//7/2019	This research was funded by the American Thoracic Society Foundation Nursing Research Award; University of Miami Provost Award; and University of Miami Dean’s Research Award.	Nil recorded.	Nil recorded	ICU stay of ≥ 5 days, 18 years of age or older, able to speak and understand English or Spanish, able to independently move upper and lower extremities, and absence of hearing or mental impairments	Exclusion criteria were not residing at home prior to ICU admission (e.g., long-term care facility), unstable hemodynamics, and electronic medical record documentation of “do not resuscitate,” “do not intubate,” or “comfort measures only” status.	26	26	Nil recorded	The self-managed music-enhanced exercise intervention was a recorded playlist that consists of rhythmic musical cues with verbal prompts that facilitate 5 targeted upper and lower extremities movements, including hand, elbow, shoulder, foot, and knee movements (10 repetitions per movement). Each session (5 upper and lower extremity movements) lasted about 10 to15 minutes. Board-certified music th…	Nil recorded	No	Insufficient information	Muscle strength - Handgrip dynamometer - Hand held dynamometer (elbow flex, shoulder abd, PF, knee ext)	Nil recorded	Twenty-six subjects were enrolled. The mean age was 62.8 (SD = 13.8), 53.8% were male, 65.4% were Caucasian, and the mean APACHE severity of illness score was 59 (SD = 23.4). Reasons for ICU admission were mainly cardiac and medical. The music group showed significant improvements in handgrip, plantar flexion, leg extension, elbow flexion, and shoulder adduction strengths on left and right sides.…	Yes The between-group effect sizes range from g = 0.81 to 4.08; however, only the left and right leg extensions and left plantar flexion strengths showed statistically significant improvement (p < 0.05)
2024	Randomized Controlled Study of Self-Managed Music-Guided Exercise Intervention Following Intensive Care	Zhan Lian, xl667@miami.edu, Nurse	United States	2023	To test the effects of a music-guided exercise intervention on physical outcomes (physical health and physical activity) and adherence among ICU survivors compared to an active control group using a two-arm randomized controlled trial.	Randomised controlled trial	1	Rehabilitation	31/07/2019	Nil recorded	Nil recorded	Surgical, medical, neurology, cardiovascular	ICU stay of≥5 days, 18 years of age or older, within 48 hours of ICU discharge, able to speak and understand English or Spanish, able to independently move upper and lower extremities, and absence of hearing or cognitive impairments.	Exclusion criteria were not residing at home prior to ICU admission (e.g., long-term care facility); unstable hemodynamics; and electronic medical record documentation of “do not resuscitate,” “do not intubate,” or “comfort measures only” status	26	26	Nil recorded	The self-managed, music-guided exercise intervention utilized a recorded playlist combined with individually paced metronomic and rhythmic musical cues to guide five targeted movements of the upper and lower extremities. One session of the exercises included hand, elbow, shoulder, foot, and knee movements. Each of the five movements was carefully conceptualized musically to cue timing, spatial, a…	Only adherence reported: Findings showed that the music group had a higher adherence rate than the active control group for completing the pre- scribed exercises (90.7% ± 9.4% vs. 72.3% ± 30%, p = .7), al- though the differences were not significant	No	Higher APACHE III score in the control group	Physical health - PROMIS global health scale. Activity counts per minute for 5 days or hospital discharge. Adherence rate	Nil recorded	Data were analyzed for 26 participants. The mean age was 62.8 ± 13.8 years, 53.8% were male, 65.4% were White, and mean Acute Physiology and Chronic Health Evaluation severity of illness score was 59 ± 23.4. Global health physical scores were significantly higher in the music group than in the active control group. Although not significantly different, music group participants tended to be more a…	No
15159	The development and feasibility of a ward-based physiotherapy and nutritional rehabilitation package for people experiencing critical illness	Lisa Salisbury, Lisa.Salisbury@ed.ac.uk, Physiotherapist	UK	2010	To undertake the development and pilot feasibility work for an enhanced ward-based physiotherapy and nutritional rehabilitation intervention that would be delivered to patients on the ward, using a generic rehabilitation assistant, following discharge from intensive care.	Randomised controlled trial	1	Rehabilitation; Nutrition	28/08/2007	This work was supported by a pump -priming grant from the Centre for Integrated Healthcare Research (CIHR\2006\PP\20).	Nil recorded	General ICU	Mechanical ventilation for four days or more	If their underlying illness already had an established rehabilitation service (e.g. stroke, head injury or liver transplant) Referred to palliative care Intravenous drug abuser Participating in other randomized controlled trials Pregnant.	16	11	This was a pilot study so no formal sample size estimation was done. We aimed to recruit all eligible patients for a six-month period, and estimated from local data that 20 patients would be recruited during this period.	The intervention group received the ‘standard’ physiotherapy and dietetic service and an ‘enhanced’ physiotherapy and dietetic rehabilitation package. The content of the ‘enhanced’ rehabilitation was decided after discussion between the research physiotherapist and dietitian and the appropriate ward-based staff. This enhanced treatment plan was delivered by a generic rehabilitation assistant. The…	The control group received a median (IQR) of 2.6 (1.8, 4.2) physiotherapy and 1.2 (0.6, 2.1) dietetic visits per week. The intervention group received a median (IQR) of 8.2 (7.1, 10.6) physiotherapy visits and 4.9 (3.4, 8.4) dietetic visits per week. Per week Med (IQR) Range *significantly different Mobility treatments* 14.6 (7.2, 18.3) 5.6-20.3 Transfers* 2.2 (1.0, 3.8) 0-6.1 Marching on the spo…	Discipline-specific training was provided to ensure the generic rehabilitation assistant was competent to deliver the interventions.	Longer ICU and ward stay, duration of ventilation and higher APACHE II in the intervention group	Rivermead mobility index Timed up and go 10 metre walk test Incremental shuttle walk test Handgrip dynamometry Weight Percentage of calorie and protein intake compared to estimated requirements Mid arm muscle circumference	VAS fatigue VAS joint stiffness VAS pain VAS appetite VAS breathlessness	Part A found low levels of ward-based physiotherapy (walking and transfer practice once per week) and dietetic input (0.8 visits per week). Part B found an increased frequency of both physiotherapy (P = 0.002) and dietetic (P = 0.001) visits in the intervention group. Physical and nutritional outcomes were suitable for use after critical illness, but no statistically significant differences were …	No
11778	Increased Hospital-Based Physical Rehabilitation and Information Provision After Intensive Care Unit Discharge The RECOVER Randomized Clinical Trial	Timothy S. Walsh, twalsh@staffmail.ed.ac.uk, Doctor	UK	2015	To evaluate the effect of increasing physical and nutritional rehabilitation plus information delivered during the post–intensive care unit (ICU) acute hospital stay by dedicated rehabilitation assistants on subsequent mobility, HRQOL, and prevalent disabilities.	Randomised controlled trial	2	Rehabilitation; Nutrition	28/02/2014	This study was supported by the Chief Scientists Office, Scotland, and the NHS Lothian Academic Health Science Centre.	Nil recorded	General ICU	Patients receiving a minimum of 48 hours of mechanical ventilation were eligible for the study when declared fit for ICU discharge by the responsible physician.	Primary neurologic diagnosis, palliative care, current or planned home ventilation, being younger than 18 years, and discharge to a nonstudy hospital	240	216	In our pilot study, mean (SD) RMI at 3 months was 10 (4.3). We predefined a minimum clinically important difference in the RMI of 2 points at 3 months between the groups, adjusted for the randomization RMI. To detect this difference we required 100 patients eligible for evaluation per group (80% power; 5% significance level). We assumed a 12% death rate during the intervention period and a 5% los…	For the intervention group, we aimed to deliver higher levels of mobilization, exercise, and relevant dietetic therapy, OT, and SLT compared with usual care. As with the usual care group, treatment was provided by ward-based therapists but was supplemented by 3 multiskilled dedicated RAs working under the supervision of senior therapists. The RAs assessed patients daily and delivered a wide range…	Provision of ICU recovery manual - 120 (100%) Structured discussion with ICU consultant - 68 (56.7%) Provision of lay summary of illness - 114 (95%) Patients receiving therapy types at least once during ward stay PT = 111 (92.5) Vs 118 (98.3) Dietetics = 80 (66.7) Vs 114 (95.0) OT = 39 (32.5) Vs 52 (43.3) SLT = 19 (15.8) Vs 23 (19.2) Total No. of treatments during hospital stay, median (IQR) [ran…	The RAs received pretrial competency-based training in PT, dietetics, SLT, OT, and psychological support relevant to patients discharged from the ICU.	No concerns	Riverbed mobility score at 3 months	as previously reported	S Median RMI at randomization was 3 (interquartile range [IQR], 1-6) and at 3 months was 13 (IQR, 10-14) for the intervention and usual care groups (mean difference, −0.2 [95% CI, −1.3 to 0.9; P = .71]). The HRQOL scores were unchanged by the intervention (mean difference in the Physical Component Summary score, −0.1 [95% CI, −3.3 to 3.1; P = .96]; and in the Mental Component Summary score, 0.2 […	No
81664	Feasibility and safety of early combined cognitive and physical therapy for critically ill medical and surgical patients: the Activity and Cognitive Therapy in ICU (ACT-ICU) trial	N. E. Brummel, nathan.brummel@vanderbilt.edu, Doctor	United States	2014	To assess the feasibility and safety of administering combined cognitive and physical therapy early during a critical illness	Randomised controlled trial	1	Rehabilitation; Psychological	30/04/2012	Nil recorded	Dr. Ely has received research grants and/or honoraria from Hospira, Orion, and Abbott. Dr. Girard has received honoraria from Hospira. Dr. Pandharipande has received a research grant from Hospira and honoraria from Hospira, and Orion Pharma. Ms. Pun has received honoraria from Hospira. Ms. Boehm has received honoraria from Hospira. Dr. Gill has received honoraria from Novartis.	General ICU	Adult patients (at least 18 years old) treated for respiratory failure and/or septic, cardiogenic or hemorrhagic shock resided within 120 miles of Nashville, TN.	Already been critically ill for more than 72 h been in the ICU for more than 5 days in the previous 30 days, those who were unlikely to benefit from rehabilitation targeting acute declines in cognitive or functional status due to a moribund state, severe pre-existing dementia or physical disability in activities of daily living (e.g., bathing, dressing, etc.), unlikely to continue the interventio…	87	87	We enrolled participants until 60 had been discharged alive from the hospital. This sample size was chosen on the basis of our overarching objective of obtaining feasibility data for both the inpatient and outpatient interventions as well as the resource availability of the research team. Thus, the study was not powered to allow determination of the efficacy of the interventions	The in-hospital cognitive therapy protocol by compiling a series of exercises we deemed to be both cognitively challenging and diverse in nature. These exercises focused on orientation, memory, attention, and problem solving Th physical therapy protocol advanced patients from passive range of motion exercises to independent ambulation, guided by the patient’s RASS and was titrated to allow patien…	Of the 43 patients randomized to the cognitive plus physical therapy group, 41 (95 %) received cognitive therapy on at least one study day. A majority of patients received the cognitive therapy protocol on all days while mechanically ventilated, in the ICU, and in the hospital, respectively. Patients performed 20 (20–20) min of cognitive therapy during each of the twice-daily sessions. Though a l…	No	No concerns	The number of patients to whom the cognitive therapy protocol was delivered, the number of days of cognitive therapy performed, the timing of initiation of cognitive therapy, exercises performed during each cognitive therapy ses- sion, the duration of each session	The number of patients who received physical therapy, the number of days of physical therapy received, timing of initiation of physical therapy, exercises performed during each physical therapy session	Early cognitive therapy was a delivered to 41/43 (95 %) of cognitive plus physical therapy patients on 100 % (92–100 %) of study days beginning 1.0 (1.0–1.0) day following enrollment. Physical therapy was received by 17/22 (77 %) of usual care patients, by 21/22 (95 %) of physical therapy only patients, and 42/43 (98 %) of cognitive plus physical therapy patients on 17 % (10–26 %), 67 % (46–87 %)…	Yes - feasibility targets reached
71507	Effects of early cognitive rehabilitation training on cognitive function and quality of life in critically ill patients with cognitive impairment: A randomised controlled trial Australian Critical Care	Qionglan Dong, 87172788@qq.com, doctor	Other: China	2023	Explore the effects of 6 months of early cognitive rehabilitation training on the cognitive function and quality of life of patients discharged from the ICU and to provide a valuable reference for such patients.	Randomised controlled trial	1	Rehabilitation; Psychological	30/06/2021	Supported by the Mianyang Municipal Health and Family Planning Commission	Nil	General ICU	Adults (18 years of age), those who agreed to participate in the study and stayed in the ICU for more than 72 h, those who had clear consciousness, normal eyesight, hearing, and normal communication ability, those who completed all cognitive rehabilitation training and scale assessments.	Had severe cognitive or neurodegenerative disorders that prevented patients from living independently, including mental illness requiring hospitalisation, acquired or congenital mental retardation, known brain injuries, cerebrovascular accidents, Parkinson's disease, Huntington's disease, severe Alzheimer's disease, or dementia of any cause, were suspected of hypoxic injury, were admitted to the …	143	136	The required sample size was calculated to be 59 evaluable patients per treatment group (118 in total). An additional 20 patients were recruited to account for loss to follow-up or nonevaluable data.	Cognitive function assessed within 24hours before ICU discharge, patients with a MOCA of lower than 26 counted as cognitive impairment. Participants were given a series of cognitive training courses 2 days a week for 6 months. Digital operating systems, music therapy, Aerobic training, Mental health intervention	Digital Operating Systems: Performed for 30mins twice weekly The digital operating system uses the latest multi-screen touch technology, virtual reality, and man-machine scene interaction technology to provide motion control, cognition, and activities of daily living training. Music Therapy: Performed 30mins twice weekly Includes a combination of appreciative and participatory therapy. During mus…	Nil	There were no significant differences in sex, age, years of education, complications, ICU hospitalisation time, mechanical ventilation time, APACHE II score, SOFA score, or complications between. the two groups, good representation of general ICU	Improvement in cognitive function assessed by the MOCA.	Quality of life assessment assessed by two researchers using the SF-36 scale	A total of 136 critical patients were included in the final analysis. There were no significant differences in sex, age, years of education, complications, intensive care unit hospitalisation time, mechanical ventilation time, or the total score of the Montreal Cognitive Assessment scale when transferred out of the intensive care unit in 24 hours between the two groups. Six months later, the resu…	Yes- The MoCA scores of cognitive function in the intervention group were significantly higher than those in the control group after 3 and 6 months of cognitive rehabilitation training.
6854	Intensive care units follow-up: a scoping review protocol BMJ	Danielle Prevedello, danielle.prevedello@erasme.ulb.ac.be, Doctor	Other: Belgium	2020	Characterise the concept of an ICU follow-up service from a broad perspective, to clarify the implications of such a service for patient quality of life, to identify research gaps and to make methodological recommendations for future research.	Scoping Review	N/A	Outreach/follow-up	N/A	Nil Recorded	Nil Recorded	All Critical Care	The search string will include as filters human species, adult patients and language. We will include studies published in English, French, Italian, Portuguese or Spanish. Articles related to any type of patient follow-up after discharge from an ICU, including burn units, will be considered. There will be no limitations for the duration of ICU follow-up or outcome measures. Primary research studi…	Reviews and meta-analyses	N/A	N/A- Study not yet conducted	Nil Recorded	Questions from the Review: 1. What types of ICU follow-up were reported? 2. What was the impact of the ICU follow-up on patient quality of life? Secondary questions: 1. For whom was the ICU follow-up suggested? 2. Was the effectiveness of the ICU follow-up assessed and, if so, how? Intervention Characteristics of ICU follow-up consultation or rehabilitation programme: healthcare providers involve…	N/A- Study not yet conducted	N/A- Study not yet conducted	N/A- Study not yet conducted	Summary of Results that will be reported: Study - Design date of publication first author country of origin no of centres Participants- No mean age sex educational level employment status previous mental-cognitive status severity Demographic data- score at ICU admission Clinical data - ICU admission category ICU length of stay hospital length of stay inclusion criteria exclusion criteria use of I…	N/A	N/A- Study not yet conducted	N/A- Study not yet conducted
4586	Theraputic respiratory and functional rehabilitation protocol for intensive care unit patients affected by COVID-19: a structured summary of a study protocol for a randomised controlled trial.	Ana Carvalho, acpcarvalho@arsnorte.min-saude.pt, researcher	Other: Portugal	2021	Analyze the respiratory and functional effects of a rehabilitation program in patients affected by hospitalization in Intensive Care Unit (ICU) due to COVID-19.	Study Protocol	1	Rehabilitation	Nil recorded	Nil	Nil	Covid-19 respiratory failure admitted to ICU	≥18 years old hospitalized in ICU with respiratory insufficiency due to COVID-19, who are referred to respiratory and functional rehabilitation Independent in their activities of daily living before the onset of critical illness Meet the safety criteria defined by the Portuguese Society of Physical Rehabilitation Medicine	Nil recorded	Nil recorded	N/A	Randomise 40 participants to each group. 80 participants in total	Functional and respiratory multidisciplinary rehabilitation protocol during their entire hospital stay	- Includes medical, nursing, physiotherapy and occupational therapy interventions - Rehabilitation protocol, individualized to each patient based on the clinical status - The rehabilitation interventions and exercises implemented will be consistent with recommendations from the Portuguese Society of Physical Rehabilitation Medicine. - The intervention will occur 6 days per week (Monday to Saturda…	Nil Recorded	N/A	Functional capacity using the 6-Minute Walk Test, and it will be measured at discharge and at the 4-week and 12-week mark.	Baseline descriptive data collection will include age, sex, comorbidities and date of admission to ICU. The need of mechanical ventilation and length of use, as well as the need for oxygen therapy, length of ICU stay (days/hours), incidence of ICU readmission, discharge destination and survival. Medical Research Council Sum-Score, Handgrip strength test, Medical Research Council dyspnea scale and…	N/A	N/A
2907	Protocol summary and statistical analysis plan for Intensive Nutrition Therapy comparEd to usual care iN criTically ill adults (INTENT): a phase II randomised controlled trial	Emma J Ridley, emma.ridley@monash.edu, Dietitian	Australia	2022	To determining if a whole hospital nutrition intervention is feasible and will result in the delivery of more total energy than usual care in critically ill adults.	Study Protocol	23	Nutrition	nil recorded	This trial is funded by an unrestricted research grant and the interventional PN is provided by Baxter Healthcare Corporation. Baxter Healthcare Corporation had no input into the design of the study, the statistical analysis plan and will have no input into the management of the trial, to the analysis or reporting of results. This publication and any associated trial publications will be reviewed…	EJR has received honorarium from Baxter Healthcare (USA and Australia), Nestle and Nutricia (Australia). EJR is supported by a National Health and Medical Research Council (NHMRC) Emerging Leadership Fellowship. LSC is supported by a NHMRC Early Career Fellowship and has received honorarium from Nutricia (Australia and Global) and Fresenius Kabi. The institution that MC is employed by has receive…	General ICU	1. Admitted to any intensive care unit for between 72 and 120 hours 2. Receiving invasive ventilator support 3. At least 18 years of age 4. Have central venous access suitable for PN solution administration 5. Have one or more organ system failure (respiratory, cardiovascular or renal) related to their acute illness defined as: a) PaO2/FiO2≤300 mmHg b) Currently on one or more continuous inotrope…	1. Both EN and PN cannot be delivered at enrolment 2. Currently receiving PN 3. Clinician believes a specific parenteral formula is indicated 4. Death is imminent in the next 96 hours or there is a current treatment limitation in place or the patient is unlikely to survive to 180 days due to underlying/chronic illness 5. More than 80% of energy requirements have been satisfactorily delivered via …	N/A	Nil recorded		The intervention comprises delivery of an individualised intensive nutrition care strategy from randomisation to hospital discharge or study day 28, whichever occurs first, aiming for energy provision between 80% and 100% of predicted requirements at all times. Determining energy requirements To determine individual energy requirements, a standardised calculated body weight (CBW) is determined fo…	Nil recorded	No	Nil recorded	Daily energy delivered from nutrition therapy	►Nutrition intake – Daily protein intake – Energy and protein intake by location (ICU and ward) ► Duration hospital stay (survivors and non-survivors) ► Ventilator-free days (VFDs) at study day 28 ► Total blood stream infection rate Tertiary outcomes: ► Duration of ICU stay (survivors and non-survivors) ► Duration of MV to study day 28 (survivors and non-survivors) ► ICU mobility scale at ICU dis…	Nil recorded	No
2066	Application of the whole-course care model (IWF/C Care) for postintensive care syndrome based on an early warning system in critically ill patients: a randomised controlled trial study protocol	Xiaohui Liu, hurujunok@163.com, Nurse	Other: China	2023	Examine the effect of the whole-course care model (ICU-Ward- Family/Community Care) based on an early warning system on the incidence of postintensive care syndrome (PICS) and quality of life using an innovative and uniform modality.	Study Protocol	1	Outreach/follow-up	Nil recorded	This study was supported by grants from the Zunyi Science and Technology Bureau (Zunshi Kehe HZ Zi (2020) No. 256).	Nil recorded	Nil recorded	Adult patients will be eligible if they: 1. Are 18 years of age or older. 2. Have an ICU length of stay≥48hours. 3. Have the ability to communicate normally. 4. Provide informed consent.	Patients will be excluded from the trial if they: 1. Have cerebrovascular sequelae or cognitive impair- ment and are unable to communicate. 2. Have grade C hepatic dysfunction. 3. Have daily contraindications, such as severe asthma, se- vere acute respiratory distress syndrome, hypertensive crisis and myocardial ischaemia, while awake. 4. Have a history of ICU admission. 5. Have a serious mental …	Nil recorded	Nil recorded	The sample size was calculated based on two main outcome indicators (the incidence of PICS and QOL), with the larger sample size selected for this study. Assuming that the incidence of PICS in intervention group 2 is 39% and a clinically relevant difference among the groups of 32%, for distribution of a tail with a type I error of 0.05, a power of 80%, a −p =0.55 and a −q =0.45, the sample size w…	The general ward period will involve a partial compensation system in which the patient’s condition is typically stable, but there is still a chance of deterioration. Patients exhibiting PICS symptoms during this period will receive the rehabilitation track intervention, while those without such symptoms will be evaluated promptly. Preventive measures will be taken, and treatment will be provided…	Nil recorded	Preintervention phase Team building and training: set up a multidisciplinary cooperative intervention team, mainly including ICU managers, ICU medical staff, ward managers, ward medical staff, rehabilitation therapists, nutritionists, community hospital managers, community hospital medical staff, graduate students, ICU transfer patients and their families. Before the start of the project, the tea…	Nil recorded	1. Incidence of PICS 2. QOL (SF 36)	Unplanned readmission rate Frequency of adverse events Cost-effectiveness Experience of participants	Nil recorded	Nil recorded
98040	Construction and empirical of ICU patient follow-up model based on symptom management theory: a quasi-randomized controlled trial study protocol	Qinqin Li, liyao5452@126.com, Nurse	Other: China	2024	To develop a post-ICU follow-up model grounded in symptom management theory in order to address the requirements of patients and their families.	Study Protocol	1	Outreach/follow-up; Rehabilitation; Psychological	Nil recorded	Nil recorded	Nil recorded	General ICU	18 years or older; admitted at least 24 hours to ICU; ICU treatment results in survivors	Less than 18 years or older than 80 years; with severe vision and hearing impairment with significant disability or dysfunction, such as amputation or fistula; receive palliative care	Nil recorded	Nil recorded	We aim to include 180 ICU patients It is concluded that the number of required samples in each group is 82, consider a 10% exit rate, the number of required samples in each group is 90, and the total sample size is 180.	(1) Follow-up site: During the time when the patient was transferred from the ICU to the general ward, the follow-up team visited the patient's bedside for follow-up.	Nil recorded	No	NIl recorded	Incidence of post-ICU syndrome (PICS)	Incidence of PICS-F, health economics evaluation, patient/family satisfaction	Nil recorded	No
3624	Effect of intensive care unit-specific virtual reality (ICU-VR) to improve psychological well-being in ICU survivors: study protocol for an international, multicentre, randomised controlled trial—the HORIZON-IC study	Johan Hendrik Vlake, m.vangenderen@erasmusmc.nl, Doctor	Other: Netherlands	2022	To assess the effect of an ICU-specific VR intervention for post-ICU patients (ICU-VR) on PTSD-related symptoms.	Study Protocol	10	Psychological	Nil recorded	Tis study was supported by DSW (for the HORIZON-IC project; no grant number available), Stichting Theia (grant number: 2020286), Stichting SGS (grant number: 2020355) and BeterKeten (for the HORIZON-IC project; no grant number available)	DG has received speaker fees and travel expenses from Dräger, GE Healthcare (medical advisory board 2009–12), Maquet, and Novalung (medical advisory board 2015–18). TK has received speaker fees from Quidel, IBSA, Merck, Berlin Chemie, and Goodlife Healthcare.	General ICU	Admitted to the ICU for ≥72hours Mechanically ventilated ≥24hours Older than 17 years of age Able to understand the Dutch language	Admitted to the ICU with primary neurological impairment Life expectancy <48hours receiving palliative care documented active, established psychiatric disorders decreased cognitive function during inclusion new or active delirium during inclusion without a formal home address	N/A	Nil recorded	Based on two previous studies yielding an ICU-VR Cohen’s d effect estimate of 0.56 (late intervention) to 0.88 (early intervention), the power calculation of the current study is based on a Cohen’s d of 0.56.26 45 We performed a G*Power analysis based on the Wilcoxon Mann-Whitney test, with no expectation about the underlying distribution of the outcome (parental distribution: ‘min ARE’). Using a…	ICU-VR for post-ICU patients is based on an uniform script that is designed by an interdisciplinary team and based on the several focus group meetings of this team. The ICU-VR film was produced for each centre, that is, hospital specific, to optimise immersiveness and to deliver relevant and truthful information regarding ICU stay and ICU treatment. The point of view for the camera is the field o…	Nil recorded	Nil recorded	Nil recorded	PTSD-related symptoms at 6months after ICU discharge - IES-R	HADS EQ-5D-5L SF36 Patient satisfaction Feasibility Safety Cost-benefit ratio	Nil recorded	No
648	Effects of MBSR therapy on negative emotions, fatigue, and sleep quality in “post-ICU patients” A randomized controlled clinical trial protocol. Medicine	Yu Chen, chendenchen@126.com, doctor	Canada	2022	examine the effects of Mindfulness based stress reduction on negative emotions, fatigue, and sleep quality in inpatients transferred from ICU to general ward	Study Protocol	1	Psychological	Nil recorded	General Projects of National Natural Science Foundation of China	Nil	General ICU	Age ≥18 years, stay in ICU for more than 12 hours and for the first time, the primary disease was improved and the patient’s condition was stable, the patient’s cognitive status was intact, and there was no history of cognitive impairment, such as dementia, and no obvious cognitive impairment at present (impairment defined as ≥3 errors on the Callahan cognitive status screen), no serious or persi…	The patient would undergo complex medical care again in the near future (e.g., planned surgery, disruptive chemotherapy/ radiation regiments, etc), patients unable to complete the study procedures in the study plan, patients who have participated in or were currently participating in other clinical trials within the past 1month	N/A	N/A	he PASS15.0 software calculated that 49 participants were required for each group, the estimated drop-out rate was 10%, and 55 patients would be enrolled in each group.	Mindfulness based stress reduction therapy on the ward post ICU stay.	MBSR training group was established, consisting of 2 responsible nurses, 4 specialist nurses, 1 psychologist, and 2 attending physicians. The responsible nurse and specialist nurse were responsible for the specific implementation of the program, and the psychologist and physician were responsible for the coping strategies of patients with adverse reactions during the implementation of the program…	Team members must receive special training organized by the head nurse and pass the examination; Health education: The responsible nurse introduced the MBSR training mode in detail, including the theoretical knowledge, efficacy and precautions of MBSR training, to ensure that each patient is clear and master the training procedure;	N/A	Negative emotion evaluation: Self-rating Depression Scale and Self-rating Anxiety Scale. Evaluation of fatigue: the Fatigue Severity Scale and Brief Fatigue Inventory Evaluation of sleep quality: Pittsburgh Sleep Quality Index was used to evaluate the sleep condition of patients, including sleep quality, time to fall asleep, sleep duration, sleep efficiency, hypnotic drugs, sleep disorders, and d…	N/A	This study will evaluate the effects of MBSR on negative emotions, fatigue, and sleep quality in hospitalized patients transferred from ICU to general ward. The results of this study will provide a reference for MBSR to improve psychological distress in ICU survivors transferred to general ward.	N/A
84559	Steps to recovery: body weight-supported treadmill training for critically ill patients: a randomized controlled trial	Robin Kwakman, m.vanderschaaf@amsterdamumc.nl	Other: The Netherlands	2020	To assess the effect of BWSTT in critically ill patients during ICU and hospital stay on time to independent functional ambulation as compared to usual care.	Study Protocol	1	Rehabilitation	Nil recorded	This research was funded by the Amsterdam UMC through an innovation grant.	Nil recorded	General ICU	Mechanical ventilated for ≥ 48 hours Responsive and able to follow instructions according to the Short 5-item Questionnaire (S5Q 5 out of 5) Have quadriceps muscle strength ≥ 2 according to the Medical Research Council Be able to sit unsupported on the edge of the bed	Heart rate of < 40 or > 130 beats per minute Recent myocardial ischemia Mean arterial pressure (MAP) of < 60 or > 110mmHg Surgical contraindications (i.e. instable fractures, craniotomy, open abdomen or thorax) Insufficient knowledge of the Dutch language Inability to walk independently in the month prior to ICU admission One or more amputated lower extremities Mental retardation Death is imminen…	Nil recorded	Nil recorded	Sample size was calculated using data from previous studies where BWSTT and usual care was provided to critically ill patients in the Amsterdam UMC. Data of 35 patients were retrieved. On average, these patients reached the endpoint (≥ FAC 3) at day 15 after the inclusion criteria were met. In the sample data, we found a hazard ratio of 1.87 at 15 days in favor of BWSTT. All patients reached the …	Participants in the intervention group will receive BWSTT in addition to usual care. The BWSST intervention consists of walking on a treadmill while supported by a harness. A mobile treadmill with weight-bearing utility will be used for BWSTT. The body weight-supported treadmill enables early ambulation in patients with insufficient motor control or muscle strength to fully bear weight. The tread…	Nil recorded	No	Nil recorded	The main study endpoint is the number of days to functional ambulation of 3 or higher as measured with the FAC. The FAC categorizes patients according to basic motor skills necessary for functional ambulation 3= the patient requires verbal supervision or stand-by help from one person without physical contact Assessed prior to hospital discharge	2 Minutes Walking Test (2MWT) Muscle strength of upper and lower extremities as measured with the Medical Research Council sum-score (MRC sum-score) Perceived exertion after physiotherapy interventions as measured with the Rating of Perceived Exertion scale (RPE scale) Physical strain during physiotherapy interventions as measured by peak values of heart rate, mean arterial pressure, respiratory …	Nil	Nil
8721	Physical rehabilitation interventions for adult patients with critical illness across the continuum of recovery: an overview of systematic reviews protocol	Bronwen Connolly, bronwen.connolly@nhs.net, Physiotherapist	UK	2015	We will carry out an overview of existing Systematic review (SR) evaluating physical rehabilitation interventions for adult patients with critical illness patients across the continuum of recovery.	Study Protocol	N/A	Rehabilitation	Nil recorded	Nil recorded	Nil recorded	General ICU	We will include systematic reviews of randomised controlled trials (RCTs) investigating the effect of any physical rehabilitation interventions following critical illness at any stage of the recovery continuum.	We will exclude reviews including studies of composite interventions such as combined physical and cognitive rehabilitation and reviews including studies where the comparator was the same intervention but delivered at a different level of intensity.	Nil recorded	Nil recorded	Nil recorded	Physical rehabilitation interventions following critical illness at any stage of the recovery continuum.	Nil recorded	No	Nil recorded	Primary outcomes of interest are findings reflecting the recovery of any aspect of physical function, long-term measures of physical function or its surrogates	Secondary outcomes will include the following: structure, content and format of physical rehabilitation interventions according to recovery continuum stage; details on specific patient populations examined in each included review; reported rates of adverse events or harmful effects associated with interventions; and effect on other domains of outcome such as health-related quality of life where e…	Nil recorded	Nil recorded
2332	Effects of neuromuscular electrical stimulation therapy on physical function in patients with COVID-19 associated pneumonia: study protocol of a randomised controlled trial	Marco A Minetto, marco.minetto@unito.it, Doctor	Other: Italy	2021	To evaluate NMES effect on physical function of COVID-19 patients.	Study Protocol	1	Rehabilitation	Nil recorded	University of Turin and the Ministry of Education, University and Research (MIUR).	Nil recorded	COVID-19	Above 18 years Respiratory and haemodynamic stability for 48 hours after withdrawal of controlled MV and NMBA Alert and orientated	Pregnancy Known or suspected lower limb malignancy BMI greater than 35 Conditions preventing NMES (e.g. DVT) Conditions preventing outcome assessment (e.g. amputation) IDC or pacemaker	Nil recorded	Nil recorded	36 participants per group will provide adequate power to detect a statistically significant difference in SPPB score but 80 patients will be recruited in total anticipating a drop-out rate of 10%	NMES for 15 days (5 days per week for 3 weeks) NMES applied bilaterally with pairs of electrodes placed transversally on the quadriceps muscle and on the gastrocnemius muscles. The stimulation protocol consists of the application of symmetrical biphasic rectangular pulses with a requenxy of 30Hz. The total duration of the NMES session is 30 min for the first week and 45 min for the second and thi…	Nil recorded	No	Nil recorded	Short physical performance battery	Functional independence measure Fatigue two-step test 6 MWT Rec Fem thickness (USS)	Nil recorded	No
15808	A randomised controlled trial evaluating a rehabilitation complex intervention for patients following intensive care discharge: the RECOVER study	Timothy Simon Walsh, twalsh@staffmail.ed.ac.uk, Doctor	UK	2012	To evaluate the impact on physical, psychological and social functioning of a novel complex intervention strategy to enhance delivery of physical and nutritional rehabilitation to patients during the 3 months following ICU discharge	Study Protocol	2	Rehabilitation; Nutrition	Nil recorded	Funded by the Chief Scientists Office, Scotland (grant number CZH/4/53). Additional funding has been provided through the Edinburgh Critical Care Research Group	Nil recorded	General ICU	48 h or more of continuous invasive mechanical ventilation Consultant in charge of the patient considers them fit for discharge from the ICU	primary neurological admission diagnosis (brain trauma, intracerebral bleed, stroke, Guillaine Barre syndrome) clinician in charge of care has agreed with the patient and/or family that only palliative care will be provided patients currently receiving home ventilation or planning to commence a programme of home ventilation patients expected to be discharged from ICU to a non-study hospital where…	Nil recorded	Nil recorded	Based on our pilot study, we estimated that the mean (SD) RMI at 3 months postrandomisation will be 10 (4.3), with normal mobility being 15 on a 0-15 scale. Our pilot data suggested a change from baseline to 3 months in RMI of 2 (SD 5) is currently typical.9 We have powered the study to detect an improvement in the change from baseline RMI of 2 points at 3 months in the intervention group compare…	RECOVER is a complex intervention trial and, as recommended by the MRC complex intervention framework, we are describing the process of care received in each group in detail. To achieve this, we have identified four key stages of the patient pathway during which we believe key and important components of rehabilitation occur. These comprise the immediate post-ICU discharge period (stage 1); ward-…	Nil recorded	The GRAs will be trained to use systematic screening tools for common problems and deliver therapy according to predefined competencies.	Nil recorded	Riverbed mobility index at 3 months	In-hospital Rivermead Mobility Index Visual analogue scores Confusion-Agitation Method for ICU Hand grip dynamometry 3 months Total, Physical Component Score and Mental Component Score SF-12 score Visual analogue score Patient satisfaction measure, Health Economic Questionnaire, Hospital Anxiety and Depression (HAD)Questionnaire Physical component of the Subjective Global Assessment of Nutrition …	Nil recorded	No
14968	A longitudinal qualitative exploration of healthcare and informal support needs among survivors of critical illness: the RELINQUISH protocol	Pam Ramsay, pam.ramsay@ed.ac.uk, Nurse	UK	2012	To explore family support and perceived healthcare needs at key stages in the critical care ‘continuum’; their evolution over time; assess the extent to which they are currently met by informal and professional community-based resources and identify potential service improvements throughout the recovery process. We will also explore the effects of the RECOVER intervention upon the perceived healt…	Study Protocol	Nil recorded	Rehabilitation; Nutrition	Nil recorded	The study was funded by the Health Services Research Unit, Edinburgh (grant number HSRU011).	Nil recorded	General ICU	Enrolled in RECOVER study	Nil recorded	Nil recorded	Nil recorded	We will purposively sample 12 patients from both the ‘standard care’ and ‘enhanced rehabilitation’ arms of the RECOVER study according to pre-defined criteria.	RECOVER intervention - enhanced rehabilitation delivered by the rehabilitation assistant, under the supervision of existing ward-based multidisciplinary teams	Nil recorded	Nil recorded	Nil recorded	Nil recorded	Nil recorded	Nil recorded	No
8488	A combined early cognitive and physical rehabilitation program for people who are critically ill: the activity and cognitive therapy in the intensive care unit (ACT-ICU) trial	Nathan Brummel, Nathan.brummel@vanderbilt.edu, Doctor	United States	2012	To determine the feasibility of early and sustained cognitive rehabilitation paired with physical rehabilitation in patients who are critically ill from medical and surgical intensive care units.	Study Protocol	1	Rehabilitation; Psychological	Not recorded	Nil identified	Nil identified	Medical and surgical ICU	Respiratory failure: Mechanical ventilation, Noninvasive or Highflow or Shock	72 hours since development of respiration failure or shock • Cardiac surgery during the current hospitalization • Moribund/comfort measures only • 5 ICU days in the previous 30 days • IQCODE score 3.3 or neurodegenerative diseases preventing independent living • Inability to perform independent ADL (Katz Activities of Daily Living Scale score of 3) • Inability to ambulate independently, excluding…	Not recorded	Not recorded	Given the primary feasibility aim of our study and the high baseline mortality rates in patients who are critically ill, participants will be enrolled in the study until 60 patients survive until hospital discharge. This enrolment goal is based on our desire to gather data regarding both the inpatient and outpatient portions of our intervention rather than a formal power calculation.	Cognitive rehabilitation protocol The cognitive rehabilitation protocol, performed in group 3 only, consists of inpatient and outpatient interventions. For the inpatient component, patients will be asked to work through progressively more challenging exercises pertaining to orientation, attention, and memory. Research nurses and physicians will perform cognitive rehabilitation sessions for 20 min…	Not recorded	No	Not appropriate	Feasibility and safety of the intervention D-KEFS Tower Test at 3 months following hospital discharge	At 3 and 12 months: Dysexecutive questionnaire AD8 Short-Informant Questionnaire of Cognitive Decline in the Elderly Timed up and go MMSE Katz ADL score Activities-specific Balance Confidence Scale Functional Activities Questionnaire Trials A & B Test Employment questionnaire HADS EQ5D Canadian Study of Health and Aging Frailty Scale Patient Weight D-KEFS at 12 months	Not recorded	Not recorded
89984	Personalized Targeted Nutrition Via StructurEd Nutrition Delivery Pathway to Improve Resilience in Older Adult Trauma Patients	Krista Haines, unknown, Doctor	United States	2022	This is a Pilot study designed to set up for an randomized clinical trial (RCT) comparing the SeND Home pathway to a standard of care nutrition delivery in critically ill older adult trauma patients. T	Study Registry	1	Nutrition	Nil recorded	Nil recorded	Nil recorded	Older trauma patients	Patients who are at least 60 years old and admitted to the trauma service Patients who have had a standard of care CT scan	Expected withdrawal of life-sustaining treatment within 48 hours Prisoners Unable to provide informed consent Non-English speakers Traumatic Brain Injury Allergic to milk or soy ingredients (Common allergen in Ensure shakes). Pregnancy	N/A	Nil recorded	Target 40 participants	SeND Home precision nutrition pathway Oral nutrition supplements (ONS) will be given, at maximum, three times per day throughout hospitalization. Upon discharge, participants will be given 4-weeks' worth of oral supplements to take. Adjustments may be made based on indirect calorimetry (IC) measurements by the clinical dietitian. Ensure shakes will be take up to 3 times a day throughout hospitali…	Nil recorded	No	Nil recorded	Feasibility of SeND Home pathway - Enrollment goal of 90%	Acceptability of SeND Home pathway Fidelity of SeND Home pathway - Measured by the proportion of interventions delivered per protocol with a goal of 80%	Nil recorded	Nil recorded
89017	Intensive Nutrition Therapy Compared to Usual Care in Critically Ill Adults: A Randomised Pilot Trial - Muscle (a Sub-study of INTENT)	Emma J Ridley, unknown, Dietitian	Australia	2021	To compare longitudinal changes in muscle health (assessed by bioimpedance and muscle ultrasound) in critically ill patients randomised to each arm of INTENT.	Study Registry	6	Nutrition	Nil recorded	Nil recorded	Nil recorded	General ICU	Randomised to the INTENT trial at a participating sub-study site	A pacemaker or electronic implantable device Missing limb(s) Unable to get adequate separation in the limbs (e.g. severe obesity) Inaccessible site(s) for electrode placement (e.g. major burns, trauma) Broken skin at the site(s) of electrode placement The treating clinician does not believe the study to be in the best interest of the patient Person responsible/Medical treatment decision maker is …	N/A	Nil recorded	Sixty to eighty critically ill patients	After ICU: 1. An intensive nutrition intervention will be provided on the ward. The goal of nutrition care across the hospital stay will be to ensure 80-100% of participant's estimated energy requirements are met. Supplemental parenteral nutrition OLIMEL N12E (Baxter Healthcare Corporation)	Nil recorded	No	Nil recorded	To compare longitudinal changes in phase angle during hospital admission in patients randomised to both arms of INTENT.	Change in BIS-derived phase angle from baseline to hospital discharge and every 7 days between Change in BIS-derived impedance ratio from baseline to hospital discharge and every 7 days between Change in BIS-derived fat-free mass (kg) from baseline to hospital discharge and every 7 days between. Change in BIS-derived normally-hydrated lean tissue (kg) (generated using the Chamney model) from base…	Nil recorded	No
89012	Intensive Nutrition in Critically Ill Adults (INTENT) Clinical Trial Registry	Emma Ridley, emma.ridley@monash.edu, dietician	Other: Australia, New Zealand	2024	determine whether optimization of energy using a pre-tested supplemental parenteral nutrition (PN) strategy in the Intensive Care Unit (ICU) and an intensive nutrition intervention in the post ICU period will deliver more total energy than standard nutrition care during hospital admission in a group of critically ill patients with at least one organ system failure.	Study Registry	23	Nutrition	24/05/2024	Australian and New Zealand Intensive Care Research Centre- sponsor Baxter Healthcare Corporation- Collaborators	Nil recorded	General ICU	Admitted to intensive care between 72 hours and 120 hours Receiving invasive ventilator support At least 18 years of age Have central venous access suitable for PN solution administration Have 1 or more organ system failure (respiratory, cardiovascular or renal) related to their acute illness defined as: PaO2/FiO2 ≤ 300 mmHg Currently on 1 or more continuous inotrope/vasopressor infusion which we…	Both EN and PN cannot be delivered at enrolment (i.e. either an enteral tube or a central venous catheter cannot be placed or clinicians feel that EN or PN cannot be safely administered due to any other reason) Currently receiving PN Clinician believes a specific parenteral formula is indicated Death is imminent in the next 96 hours There is a current treatment limitation in place or the patient …	N/A	N/A	Nil Recorded	Supplemental parenteral nutrition OLIMEL N12E	In ICU: Supplemental PN will be commenced within 2 hours of randomisation. The starting dose of PN will be determined by the amount of energy received in the 24 hours prior to randomisation The need for the intervention will be based on the adequacy of nutrition provision from both PN and EN and assessed daily until ICU discharge If there is an actual or anticipated interruption of EN for greater…	Nil recorded	N/A	Daily energy delivered from nutrition therapy	Nutrition intake Duration hospital stay Ventilator Free Days Total blood stream infection rate Other: Duration of ICU stay Duration of Mechanical Ventilation ICU mobility scale In hospital and 28 day mortality Weight at hospital discharge Clinical frailty score European Quality Of Life 5 Dimensions 5 Level (EQ5D-5L) World Health Organization Disability Assessment Schedule 2.0 (WHODAS) Cost per qu…	N/A	N/A
87791	The Energy Dose Study Clinical Trial Registry	Thomas R Ziegler, Doctor	United States	2022	Perform a controlled, double-blind, prospective, randomized, intent-to-treat Phase II clinical trial to test the efficacy of three specific energy doses on 28-day total hospital-acquired infections (primary endpoint), blood stream infections (BSI), and other important clinical outcomes in medical/surgical ICU patients requiring specialized parenteral ± enteral feeding	Study Registry	1	Nutrition	10/06/2022	Emory University- Sponsor National Institute of Diabetes and Digestive and Kidney Diseases (NIDDK)- collaborators	Nil recorded	General ICU	A signed informed consent is in place on the patient's chart The patient is at least 18 but not more than 90 years of age at time of ICU admission The patient has a body mass index (BMI) less than 40 kg/m^2 The patient has been admitted to either a medical or surgical (non-neurological) ICU and is expected to survive and remain in the ICU for at least 72 hours after entry There is central venous …	The patient is pregnant The patient has unresuscitated clinical sepsis, defined as unstable blood pressure despite vasopressor support and mean arterial pressure (MAP) < 60 mm Hg on at least 3 consecutive readings within a 3-hour period during the 24 hours prior to study entry The patient was admitted to the ICU following trauma or burns The patient has significant renal dysfunction (defined as s…	N/A	N/A	This study intends to enroll a total of 60 patients (20 per energy dose group) to generate critical preliminary data needed to inform subsequent appropriately powered Phase III multicenter trials	Parenteral nutrition energy dose at 0.6 x measured REE Parenteral nutrition energy dose at 1.0 x measured REE Parenteral nutrition energy dose at 1.3 x measured REE	Participants in this study arm will be provided a total daily calorie (kcal) intake at 0.6 x REE for up to 28 days. The dose of parenteral nutrition (PN) will be adjusted taking into account any calories from propofol, clevidipine, dextrose-containing IV fluids surpassing 500 mL/day, and any enteral feedings, to obtain the energy dose that the participant was randomized to receive Participants in…	Nil recorded	N/A	Number of Participants With Hospital-acquired Infection- up to day 28	Number of Participants With Bloodstream Infection Ventilator Free Days Number of Days in Intensive Care Unit (ICU) Number of Days in Hospital - All up to day 28 Cumulative 28-day Energy Deficit Mean Daily Energy Deficit	N/A	N/A
86128	The CONFUCIUS Oral Protein Supplementation Trial (CONFUCIUS) Clinical Trial Registry	Arthur RH van Zanten, doctor	Other: Netherlands	2024	Study the effect of 6-weeks porcine protein supplementation vs isocaloric comparator (carbohydrate) on functional outcomes in post ICU-patients	Study Registry	1	Nutrition	24/09/2024	ARH van Zanten- sponsor Collaborators Intensive Care Research Foundation, Gelderse Vallei Hospital Rousselot BVBA	Nil recorded	General ICU	Age ≥ 18 years Living at home before hospital admission Minimum ICU stay of 72 h Informed consent	MRC sum score ≤24 or 48≥ at ICU discharge Barthel Index <14 before ICU admission Chronic home ventilation Mitochondrial or muscle disease or pareses Serum creatinine > 173 mcmol/l (renal dysfunction) Treatment limitations: DNR, no ICU readmission or palliative care Inclusion in another intervention trial since ICU admission Intolerance or allergy (for study products) People living in a nursing ho…	N/A	N/A	Not recorded	Dietary Supplement: Porcine protein supplement	The patients will receive protein supplements twice daily (2x22g) for a period of 6 weeks during breakfast and lunch. The supplement will be delivered in powdered form starting at the first day at the general ward.	Nil recorded	N/A	Between group difference in composite score over time. The composite score consists of handgrip strength, muscle strength leg, muscle strength arm and exercise capacity. Measured at hospital discharge	Primary measured again at 6 weeks and 3 months	N/A	N/A
88127	Feasibility and Preliminary Effects of a Spiritual Care Strategy on Psychological Disorders in Critically Ill Patients	Leyla Alegria, lmalegri@uc.cl, Doctor	Other: Chile	2023	To evaluate the feasibility of implementing a spiritual accompaniment intervention for patients who received care in the ICU, and to begin to implement it during hospitalization.	Study Registry	1	Other: Spiritual accompaniment intervention	Nil recorded	Nil recorded	Nil recorded	Nil recorded	18 years or older Patient who has had at least 72 hours of Invasive Mechanical Ventilation Patient currently in ICU Glasgow 15 at the moment of the screening	Patient who required mechanical ventilation in another episode of hospitalization in the 2 months before screening. Patients with primary neurological or neurosurgical disease. Presence of mental or intellectual disability prior to hospitalization or communication/language barriers. Pre-existing comorbidity with a life expectancy not exceeding 6 months (eg, metastatic cancer). Readmission to the …	N/A	Nil recorded	Nil recorded	A minimum of 3 sessions of spiritual accompaniment by trained volunteers, considering a 1:1 ratio (patient:companion). The topics that will be proposed during the sessions are: sense of suffering, uncertainty, death, life after life, ideas about healing, forgiveness and guilt, etc. In addition, the spiritual needs of the participants will be explored through an instrument specially designed for t…	Nil recorded	No	Nil recorded	Rate of enrolment Attendance rate Follow-up rate Intervention satisfaction survey	Intervention satisfaction survey (volunteers) IES-R HADS Participants and volunteers perception of the research	Nil recorded	Nil recorded
89777	Optimal Timing of Computerized Cognitive Training for Older Intensive Care Unit Survivors	Maya N Elias, mnelias@uw.edu, Nurse	United States	2022	To determine feasibility, acceptability, and preliminary effect sizes for: 1) a morning session of a computerized cognitive training intervention [COG]; and 2) a late afternoon/early evening session of the COG intervention; compared to 3) standard inpatient care/usual care [UC].	Study Registry	1	Psychological	Nil recorded	Nil recorded	Nil recorded	General ICU	Age ≥ 60 years ICU length of stay ≥ 24 hours Active transfer order or expected discharge from ICU to a post-ICU unit Fluent in English Functional independence prior to hospital admission (Katz Index = 6) No suspicion of Alzheimer's disease/dementia Current hospitalization at University of Washington Medical Center	Documented history or suspicion of Alzheimer's disease/dementia, or current prescription of anti-dementia medication Documented history of bipolar disorder or schizophrenia Documented acute stroke or acute traumatic brain injury Severe visual impairment Severe hearing impairment Severe dominant arm paresis/paralysis Transfer from inpatient rehabilitation or skilled nursing care facility	Nil recorded	Nil recorded	Target enrolment - 40	Arm 1 30-minute morning session of a computerized cognitive training intervention (Lumosity), delivered between the hours of 09:00 AM - 12:00 PM, in addition to UC Participants who are randomized to the COG-AM intervention group will be asked to complete 30-minute computerized cognitive training (Lumosity cognitive training program) sessions during morning hours (between 09:00-12:00), for a total…	Nil recorded	No	Nil recorded	Feasibility of morning-only sessions of computerized cognitive training Feasibility of afternoon/evening-only sessions of computerized cognitive training Acceptability of morning-only sessions of computerized cognitive training Acceptability of afternoon/evening-only sessions of computerized cognitive training	Cognitive function: attention Cognitive function: cognitive flexibility Cognitive function: processing speed Cognitive function: global cognition Cognitive function: verbal working memory Cognitive function: executive function Cognitive function: set-shifting Circadian rhythm of continuous body temperature Activity counts per minute Total sleep time in minutes	Nil recorded	Nil recorded
88800	Improving Psychological Outcomes for Acute Respiratory Failure Survivors Using a Self-Management Intervention (SMARA)	Megan Hosey, mhosey@jhu.edu, Psychologist	United States	2024	To evaluate the feasibility, acceptability, and potential benefit of an evidence-based psychological intervention for anxiety and associated outcomes for ICU patients.	Study Registry	1	Psychological	Nil recorded	Nil recorded	Nil recorded	Acute respiratory failure	≥18 years old English speaking and not aphasic ARF with mechanical ventilation via endotracheal tube > 24 hours Expected hospital stay of >7 days at time of eligibility Alert (ie, Richmond Agitation Sedation Scale sedation score = -1, 0, or 1) Not delirious (ie, negative Confusion Assessment Method -ICU score) Presence of anxiety symptoms (Visual Analog Scale-Anxiety score ≥50)	Pre-existing cognitive impairment (AD-8 score ≥2) History of major psychiatric illness (i.e., psychotic disorder, bi-polar disorder, suicide attempt in past 24 months, pervasive developmental disorder, active substance use disorder) Declines or incapable of informed consent Anticipated discharge to hospice, primary focus on palliative care, or >90% probability of in-hospital death	Nil recorded	Nil recorded	Target 60	Cognitive behavioral therapy based self-management for anxiety Evidenced based approach for educating patients about how to manage anxiety after respiratory failure.	Nil recorded	Nil recorded	Nil recorded	Treatment Satisfaction Questionnaire Average accrual rate of 2 patients/month across all patients Treatment feasibility as assessed by sessions completed Treatment feasibility as assessed by drop out rate	Visual Analog Scale - Anxiety State Anxiety Inventory Hopkins Rehab Engagement Scale Self Efficacy for Managing Chronic Disease Rating Scale Hospital Anxiety and Depression Scale Quality of Life as assessed by the European Quality of Life Scale (EQ-5D) Post Traumatic Stress Disorder as assessed by the Impact of Events Scale - 6 Healthcare Utilization as assessed by Healthcare Utilization intervie…	Nil recorded	No
91681	Randomized Trial of Intensive Physical Therapy for Patients With Acute Respiratory Failure	Marc Moss, Unknown, Doctor	United States	2010	Determine the efficacy of the physical therapy programs that is currently performed in a non-evidence based manner for patients with acute respiratory failure across the United States	Study Registry	5	Rehabilitation	01/10/2015	Nil recorded	Nil recorded	Acute respiratory failure	Acute respiratory failure requiring mechanical ventilation for at least four days.	Recent myocardial infarction within the last 3 weeks, presence of signs or symptoms of unstable angina or history of unstable arrhythmias including ventricular tachycardia and atrial fibrillation (HR > 100 bpm). Recent history of pulmonary embolism within the last six weeks. History of severe aortic stenosis. Presence of a dissecting aortic aneurysm. Significant language barrier that would limit …	120	Nil recorded	Nil recorded	Four week course of daily intensive physical therapy	Nil recorded	No	Nil recorded	Short Form of the Continuous Scale Physical Functional Performance Test (CS-PFP) Called the PFP-10	ICU-free Days ICU Length of Stay Mechanical Ventilation Duration Hospital Free Days Hospital Length of Stay Discharged to Home Institution Free Days	Nil recorded	Nil recorded
91116	The Role of Neuromuscular Electrical Stimulation as a Tool for Post ICU Rehabilitation	Serafim Nanas, unknown, Doctor	Other: Greece	2012	To investigate the role of NEMS as a rehabilitation tool for muscle weakness following critical illness	Study Registry	1	Rehabilitation	01/12/2014	Nil recorded	Nil recorded	General ICU	Patients under mechanical ventilation for> 72hours during ICU stay Patients able to perform simple commands (able to be evaluated by MRC scale)	age < 18 > 85 years pregnancy pre-existing neuromuscular disease (e.g. Gravis) fractures or skin lesions that do not allow the implementation of NEMS presence of pacemaker or defibrillator fractures of spine that so not allow mobilization BMI > 35 kg/m2 terminal disease	Nil recorded	Nil recorded	Target 120 participants	NEMS sessions on both lower extremities (quadriceps and peroneus longus) simultaneously	Nil recorded	No	Nil recorded	Muscle strength	Duration of hospital stay Functional ability - FIM Quality of life	Nil recorded	Nil recorded
90955	Investigation of Physiotherapy Led ICU Discharge Facilitation Using the REhabilitation After Critical Illness Assisted Discharge Pack (RECAP) Model; a Pilot Randomized Controlled Trial.	Martina Fitzpatrick, unknown, Physiotherapist	Other: Ireland	2015	To test the effectiveness of a physiotherapy directed Rehabilitation after Critical illness Assisted discharge Pack (RECAP) on the physical and psychological function of patients recovering from critical illness in the first three weeks post discharge from ICU to the general ward area.	Study Registry	1	Rehabilitation	01/07/2015	Nil recorded	Nil recorded	General ICU	Patients admitted to ICU >4 days Indication for physiotherapy referral in ICU Indication for follow up physiotherapy on discharge from the ICU Age>18 years RASS score 0 at time of consent	ICU length of stay >14 days Patients with a multi-disciplinary team based work-up in advance of a planned ICU admission (e.g. Liver transplant) Pregnant mothers Palliation Expected discharge to another hospital Unable to understand English Patients who have direct access to condition specific MDT follow up (e.g. Stroke, Neurology) Psychiatric Disease Unstable Cardiac Disease Where physiotherapy t…	20	Nil recorded	Nil recorded	Intervention Participants in the experimental group will receive usual care plus the RECAP with ICU therapist follow up after ICU discharge. This will be provided for a period of 3 weeks after intensive care unit discharge. Patients will receive an information pack at ICU discharge called the RECAP. This pack will include Part 1: A critical care discharge summary (UCCDIP) (Bench and Day, 2012) Pa…	Nil recorded	No	Nil recorded	Change from baseline in Functional Independence Measure (FIM) Change from baseline State Anxiety inventory (SAI), a subscale of State-Trait Anxiety Inventory Change from baseline State Anxiety inventory (SAI), a subscale of State-Trait Anxiety Inventory	Chelsea Critical Care Physical Assessment Tool (CPAx) Patient Rehabilitation Satisfaction Questionnaire	Nil recorded	Nil recorded
89492	Move to Music Video Intervention - A Music and Video Guided Exercise Intervention for ICU Survivors	Zhan Liang, unknown, unknown	United States	2021	To determine if exercising with a music video program will improve physical functions of patients who have been discharged from an Intensive Care Unit (ICU).	Study Registry	1	Rehabilitation	Nil recorded	Nil recorded	Nil recorded	General ICU	age ≥ 18 years old; length of ICU stay >5 days (excludes patients with less comorbidity); recruitment within 48 hours of ICU discharge (standardizes time to begin intervention); able to independently move upper and lower extremities (required to participate in intervention); cognitively able to complete the assessments and comply with physical testing instructions; able to speak English or Spanis…	documented mental incompetence; dependent status pre-ICU admission (assessed by the Katz Index of Independence in Activities of Daily Living); evidence of delirium assessed using the Confusion Assessment Method; hearing impairment; documented "comfort measures only" or impending death; prior residence in a long-term care facility; and unstable clinical measures defined as Heart Rate (>140 beats/m…	Nil recorded	Nil recorded		Participants in this arm will receive the Move to Music with Video (M2M-V) intervention. The participant will be asked to exercise twice daily for 5 consecutive days. The move to music video (M2M-V) intervention pairs exercise with both music and video, thus providing both audio and visual stimulation. The intervention will be provided via an audio and video playlist that can be played on a phone…	Nil recorded	No	Nil recorded	Change in global health (PROMIS) Change in physical activity Change in handgrip strength	Number of interventions completed Patient Satisfaction Survey Scores Exercise motivation as measured by the Physical Activity Enjoyment Scale	Nil recorded	No
87998	Exercise With Music for ICU Survivors Clinical Trial Registry	Zang Liang, nurse	United States	2020	Test whether the individualized music-enhanced exercise playlist (Exercise with Music intervention) can prevent further physical and psychological deterioration and motivate ICU survivors to more actively participate in their rehabilitation	Study Registry	1	Rehabilitation	29/06/2020	University of Miami- Sponsor	Nil recorded	General ICU	age ≥ 18 years old length of ICU stay >5 days (excludes patients with less comorbidity) within 72 hours of ICU discharge (standardizes time to begin intervention) ability to independently move upper and lower extremities (required to participate in intervention) ability to speak English or Spanish	documented mental incompetence dependent status pre-ICU admission (KATZ, activity daily living scale) evidence of delirium using the Confusion Assessment Method (CAM) hearing impairment documented "comfort measures only" in the electronic medical record prior residence in a long-term care facility unstable hemodynamics	Nil recprded	N/A	Nil recorded	Exercise with Music	The Exercise with Music intervention is a recorded exercise playlist, which is tailored to a patient's individual physical abilities and music choices.	Nil recorded	N/A	- Enrollment rate- Number of subjects enrolled into the study divided by number of subjects approached X 100% - Acceptability of intervention as measured by a questionnaire- A self-designed 8-item questionnaire is administered to assess subjects' feedback regarding the intervention - Number of participants that complete the intervention as prescribed- Count of participants who exercise twice dail…	#NAME?	N/A	N/A
90064	Physiotherapy and Optimised Enteral Nutrition In the Post-acute Phase of Critical Illness (PHOENIX): A Randomised Controlled Feasibility Trial	David McWilliams, David.mcwilliams@uhcw.nhs.uk, Physiotherapist	UK	2023	To evaluate the feasibility and acceptability of conducting a randomised controlled trial evaluating the clinical and cost-effectiveness of structured, individualised physiotherapy and nutritional support in ward-based patients following ICU discharge.	Study Registry	2	Rehabilitation; Nutrition	Nil recorded	Nil recorded	Nil recorded	General ICU	Adults (≥ 18 years) that received ≥ 4 days advanced respiratory support (defined as invasive or non-invasive ventilation) on ICU, Alive at ICU discharge On-going physiotherapy and dietetic rehabilitation needs identified by the PICUPS tool (Defined as patients who are unable to transfer from bed to chair independently AND not able to meet nutritional requirements independently).	Death expected within the next 72 hours, Poor pre-ICU admission mobility (inability to walk > 10 metres with or without an aid) mobilisation contraindicated (e.g., spinal injury), Contraindication to or inability to tolerate enteral nutrition, Significant brain injury and not recovered to a GCS of ≥ 14 by ICU discharge.	Nil recorded	Nil recorded	Target 60 participants	Structured and individualised physiotherapy in combination with optimised nutrition delivered by a specialist critical care rehabilitation team Comprehensive baseline assessment of function and nutrition using indirect calorimetry to identify nutritional requirements, to create and individualised plan for followed by daily targeted mobility retraining, exercise and nutrition.	Nil recorded	No	Nil recorded	Recruitment rate Retention rate Intervention adherence	Days alive and out of hospital in 30 days Physical Function - 30 second sit to stand Functional independence - Barthel Index Health Related Quality of Life - EQ5D-5L	Nil recorded	Nil recorded
87130	Effect of Protein, Mobility Therapy and Electric Stimulation on Recovery in Older ICU Survivors (ProMoTE) Clinical Trial Registry	Avelino Verceles, avercele@medicine.umaryland.edu, Doctor	United States	2024	To address the sequalae of critical illnesses, the investigators will perform a trial incorporating an intervention that combines mobility-based physical rehabilitation (MRP), high protein supplementation (HPRO), and neuromuscular electric stimulation (NMES). The investigators will then assess both clinical and functional outcomes and determine the relationship of disability with systemic inflamm…	Study Registry	1	Rehabilitation; Nutrition	07/05/2024	University of Maryland- Sponsor	Nil recorded	General ICU	LTACH admission within 72 hours Age ≥ 60 years old Prior ICU stay ≥ 2 weeks Able to follow commands in English Pre-ICU Barthel Index ≥ 70 Able to give consent Able to perform physical therapy All four limbs intact and mobile prior to LTACH admission	Acute kidney injury with a glomerular filtration rate <15 ml/min Diagnosis of severe organ dysfunction including end stage liver disease or cirrhosis Diagnosis of active cancer Severe functional impairment or physical impairment to rehabilitation Liver function tests >2.5x normal limits Chronic dementia or cognitive impairment	N/A	N/A	Nil recorded	LTACH group receiving mobility based rehabilitation (MRP) + neuromuscular electric stimulation (NMES) + high protein supplementation (HPRO) + usual care (UC)	Mobility-based physical rehabilitation sessions performed 5 times/week by a study PT to provide strength and cardiopulmonary endurance training. High whey protein shakes prescribed to a total intake of 1.6-1.8 g/kg/d in 2 divided doses based on caloric needs. 2 x 30-minute lower extremity electric stimulation sessions/day, 5 times/wk performed by study PT	Nil recorded	N/A	Change in Muscle mass- Muscle mass will be measured by lower extremity muscle CT scans to calculate muscle volume and cross sectional area. Change in Muscle strength- Handgrip strength obtained using a hand grip dynamometer and manual muscle testing using hand held dynamometer Change in Systemic Inflammation- Quantitative analysis of CRP, IFN-γ, IL-1α, IL-1β, IL-6, and IL-8.	Change in Functional status - SPPB Change in Functional status - FSS-ICU Change in Mobility status - ICU mobility Scale Change in Mobility status - gait speed Discharge disposition (LTACH to home, nursing home, acute rehabilitation, readmission, or death)	N/A	N/A
7763	Improving Patient Safety in Handover From Intensive Care Unit to General Ward: A Systematic Review	Ida Wibrandt, da.wibrandt@gmail.com, Doctor	Other: Denmark	2020	To investigate which handover tools are devised and evaluated with the aim of improving patient safety in the handover process from ICU to ward and whether the described handover tools fulfill their purpose.	Systematic review	N/A	Handover; Outreach/follow-up	N/A	Nil recorded	Nil recorded	General ICU	(1) study population were adults, (2) study population were hospitalized in the ICU, (3) studies were designed as interventional studies, (4) studies explored the handover process from ICU to general ward, (5) studies were examining a specific handover tool with the aim of improving patient safety during the handover process, and (6) studies were evaluating the effect of the intervention.	Nil recorded	N/A	Nil recorded	Nil recorded	Patient handover from ICU to general ward with the use of an interventional handover tool with the purpose of improving patient safety during the handover process.	CCOS ICU Liaison nurse	No	Nil recorded	The effect in patient safety improvement, measured by (1) the patients’ physical responses and/or (2) the mental responses from patients, their families, or the healthcare providers involved in the handover process, and/or (3) the presence of adverse events during the handover process.	Nil recorded	Eight studies were finally included in the qualitative analysis. One study investigated a written information tool, 1 study investigated improved verbal information, 1 study investigated the effect of an additional safety check, and 5 studies investigated a Liaison Nurse as handover tool. Because of heterogeneity among the included studies, the study results could not be pooled.	No
98092	Energy and protein nutrition adequacy in general wards among intensive care unit survivors: A systematic review and meta‐analysis	Zenzi Rosseel, zenzi.rosseel@uzbrussel.be, Pharmacist	Other: Belgium	2025	To evaluate the nutrition adequacy (outcome) in adult post‐ICU participants (population) who were fed with oral nutrition, enteral nutrition (EN), and/or parenteral nutrition (PN) (exposure).	Systematic review	N/A	Nutrition	N/A	Nil recorded	Elisabeth De Waele reported receiving honoraria for advisory board meetings, lectures, and travel expenses from Baxter Healthcare, Danone‐Nutricia, Cardinal Health, Fresenius Kabi, GE Healthcare, ART Medical, and Ferring Pharmaceuticals. Arthur R. H. van Zanten reported receiving honoraria for advisory board meetings, lectures, research grants, and travel expenses from Abbott, AOP Pharma Baxter, …	General ICU	Randomized controlled trials (RCTs) or observational studies (non‐RCTs) of any sample size, written in English or Dutch, and published between 1990 and 2023 with hospitalized adult (≥16 years) post‐ICU participants. Our exposures of interest were PN, EN, oral nutrition supplements, and/or oral nutrition. Our outcomes of interest were those studies reporting nutrition (feeding) adequacy (%), intak…	Nil recorded	N/A	217	Nil recorded	Any combination of PN/EN or oral nutrition.	Regarding feeding routes at ICU discharge, EN (4/8) and oral nutrition (3/9) were the most common routes. The removal of the feeding tube was most frequently mentioned as a barrier (3/8)followed by poor registration of nutrition intake by staff (2/8). Two studies reported dietitian visits on a weekly basis. Participants were visited once or twice a week1	Nil recorded	Nil recorded	Energy and protein feeding adequacy.	ICU LOS, ward LOS, hospital LOS, requirements of energy and protein, intake of energy and protein, feeding adequacy, in‐hospital mortality, routes of nutrition, barriers toward adequate nutrition intake.	Eight studies were included. Outcomes reported were energy and protein adequacy, barriers, and feeding routes. Energy and protein requirements were determined in various ways, including indirect calorimetry and standardized and weight‐based formulas. Energy adequacy ranged from 52% to 102% and protein adequacy between 63% and 86%. Participants were mainly fed with enteral nutrition (EN) or a comb…	No
11492	A Systematic Review of the Liaison Nurse Role on Patient’s Outcomes after Intensive Care Unit Discharge	Zeinab Tabanejad, mpazokian@bmsu.ac.ir, Nurse	Other: Iran	2014	How effective is a liaison nurse as a method of solving the mismatch of nursing care between intensive care unit and wards?	Systematic review	N/A	Outreach/follow-up	N/A	Financially supported by Behavioral Sciences Research Center of Baqiyatallah University with grant number /340/14/6/21159.	Nil recorded	General ICU	Randomised controlled trials Articles addressed the liaison nurse impacts on the outcomes of patients discharged from the ICU	Studies which addressed: psychological consultation, alcohol liaison nurse and all other articles that did not address liaison nurse impact on patients in the ICU and also were qualitative and descriptive.	N/A	6 studies - unclear participant numbers	Nil recorded	ICU liaison nurse	Nil recorded	No	Nil recorded	ICU readmission ICU LoS Hospital LoS Patient satisfaction		From 662 retrieved articles, six articles were analyzed in a case study and four articles showed a statistically significant effect of the liaison nurse on the patient’s outcomes such as reducing delays in patient discharge, effective discharge planning, improvement in survival for patients at the risk for readmission.	Unlear
10633	Critical Care Transition Programs and the Risk of Readmission or Death After Discharge From an ICU: A Systematic Review and Meta-Analysis	Daniel J. Niven, stelfox@ucalgary.ca, Doctor	Canada	2014	To examine whether critical care TPs reduce the risk of ICU readmission or death, when compared with standard care among patients who survive their incident admission to an adult ICU.	Systematic review	N/A	Outreach/follow-up	31/10/2012	Dr. Niven is funded through a Clinician Fellowship Award from Alberta Innovates–Health Solutions and a Knowledge Translation Canada Student Fellowship and Training Program grant (government granting agencies salary awards with no influence on conduct/design of the study). Dr. Stelfox is supported by a New Investigator Award from the Canadian Institutes of Health Research and a Population Health I…	Nil recorded	Medical and surgical	1) study population included adults (< 10% of study population was < 18 yr old) admitted to an ICU, 2) intervention cohort exposed to a critical care TP, 3) control population was not managed with a critical care TP, 4) ICU readmission rate reported, and 5) controlled study design (randomized clinical trial, controlled clinical trial, interrupted time series, before/after study).	1) pediatric study population, 2) no clear description of a critical care TP, 3) no control population, 4) ICU readmission rate not reported, 5) not original research, 6) animal study.	N/A	16433	Nil recorded	Rapid response team/system, MET, critical care outreach team/ service, or ICU liaison nurse program that provided routine follow-up to patients recently discharged from ICU.	Nil recorded	No	Nil recorded	Readmission to ICU Mortality	Nil recorded	From 3,120 citations, nine before-and-after studies were included. The studies examined medical-surgical populations and described transition programs that were a component of a hospital’s outreach team (n = 6) or nurse liaison program (n = 3). Meta-analysis using a fixed-effect model demonstrated a reduced risk of ICU readmission (risk ratio, 0.87 [95% CI, 0.76–0.99]; p = 0.03; I2 = 0%) but no s…	Partially - reduced risk of ICU readmission.
9725	Impact of follow-up consultations for ICU survivors on post-ICU syndrome: a systematic review and meta-analysis	J Jensen, janet.froulund.jensen@regionh.dk, Nurse	Other: Denmark	2015	To evaluate the impact of routine follow-up consultations versus standard of care for ICU survivors.	Systematic review	N/A	Outreach/follow-up	01/09/2014	The study was supported by grants from the Danish Nursing Organization, The Novo Nordisk Foundation and Nordsjællands Hospital, University of Copenhagen, Denmark.	Nil recorded	General ICU	(1) randomized controlled trials (RCTs), (2) ICU patients 18 years or above, (3) post-ICU consultation(s) compared with control.	All other non-randomized controlled trials were excluded, and trials that did not report consultations including some level of discussion of the ICU experience	Nil recorded	Nil recorded	Nil recorded	Follow-up consultation	Nil recorded	No	Nil recorded	Nil recorded	Nil recorded	From 1,544 citations, five trials were included (855 patients). The overall risk of bias was low in two trials, unclear in two trials, and high in one trial. The overall quality of evidence was low. The trials assessed follow-up interventions defined as consultations informing survivors about their ICU stay. One trial found no effect on QOL. Pooling data from two trials (n = 374) showed a protect…	No
7413	Routine critical care step-down programmes: Systematic review and meta-analysis	John Tanner, john.tanner@gstt.nhs.uk, Nurse	UK	2021	To provide an up-to-date synthesis of the most robust evidence to determine whether routine CCSDPs reduce readmission and/or mortality in patients discharged from critical care to general wards.	Systematic review	N/A	Outreach/follow-up	01/04/2019	Nil recorded	Nil recorded	General ICU	(a) Primary research; (b) Study population comprised patients discharged alive from an adult critical care unit to a general ward; (c) Study group exposed to a routine CCSDP; (d) Control group not exposed to a routine CCSDP; (e) Reported readmission and/or mortality; (f) Any analytical study design comparing different participant samples	(a) Studies whereby patients were discharged primarily from an ICU to an HDU; (b) Paediatric studies; (c) Selective CCSDP; (d) Outreach teams not comprising nurses; (e) Studies describing the presence of an Outreach team but not describing a routine CCSDP	N/A	Nil recorded	Nil recorded	Critical care step-down programme which involve the review of all patients on general wards following discharge from critical care by multidisciplinary Outreach teams with critical care skills	Nil recorded	No	Nil recorded	Readmission to ICU Mortality	Nil recorded	Eight studies met the inclusion criteria, with data from 6 studies pooled in 3 meta-analyses. Among patients exposed to routine CCSDPs, pooled data estimated a statistically nonsignificant reduction in the risk of readmission to critical care (risk ratio [RR] 0.85; 95% confidence interval [CI] 0.66-1.09; P = .19), a statistically significant increase in the risk of readmission to critical care wi…	No
6995	Effects of post-ICU follow-up on subject outcomes: A systematic review and meta-analysis	Regis Goulart Rosa, regis.rosa@hmv.org.br, Doctor	Other: Brazil	2019	To synthesize the effects of post-ICU follow-up on outcomes of critical illness survivors and their families.	Systematic review	N/A	Outreach/follow-up	N/A	Nil recorded	Nil recorded	General ICU	Observational and intervention studies assessing the effects of post-ICU follow-up on patient and family outcomes were included	Qualitative design, studies in which post-ICU follow-up interventions began during the ICU stay, studies evaluating post-ICU follow-up models without at least one face-to-face appointment, study protocols, and studies not published in peer-reviewed journals	N/A	35,567	35,567 over 26 studies	Post-ICU follow-up	Nil recorded	No	Nil recorded	Symptoms of anxiety and depression PTSD QoL	Nil recorded	Twenty-six studies were included. Sixteen (61%) were randomized trials; of these, 15 were metaanalyzed. Non-randomized studies reported benefits in survival, functional status, anxiety, depression, and post-traumatic stress disorder (PTSD) symptoms, and satisfaction. In randomized trials, post-ICU follow-up models focusing on physical therapy were associated with fewer depression symptoms (mean d…	No
6691	Critical care transition programs on readmission or death: A systematic review and meta-analysis	Jonas Österlind, jonas.osterlind@norrbotten.se, Doctor	Other: Sweden	2020	To systematically review randomized and non-randomized studies with historical control groups to examine whether critical care transition programs reduce ICU readmission or in-hospital mortality in adult ICU discharged patients, in comparison with usual care.	Systematic review	N/A	Outreach/follow-up	N/A	Nil recorded	Nil recorded	General ICU	Population: Adult patients (age ≥18 years) discharged alive from an ICU. Intervention: Critical care transition programs aimed to improve the clinical handover between ICU and general ward at discharge. Comparison: Adult patients discharged from the ICU outside or before a critical care transition program (usual care) Study design: Randomized clinical trial, non-randomized including before-and-af…	Non-English language	N/A	20 475	Nil recorded	Critical care transition programs aimed to improve the clinical handover between ICU and general ward at discharge.	Nil recorded	No	Nil recorded	ICU readmission In-hospital mortality	ICU LoS Post-ICU LoS Mortality in readmitted patients Limitations in care imposed post ICU discharge, duration of mechanical ventilation Renal replacement therapy post readmission	Fifteen observational studies were included (11 in meta-analysis). All studies had at least serious risk of bias. ICU discharge within a critical care transition program modestly reduced the risk of readmission (RR 0.78; 95% CI: 0.64-0.96; TSA-adjusted 95% CI: 0.59-1.03) but not in-hospital mortality (RR 0.82; 95% CI: 0.64-1.06; TSA-adjusted 95% CI: 0.49-1.37). There was substantial heterogeneity…	No
4782	Nursing Interventions for Patient Empowerment during Intensive Care Unit Discharge: A Systematic Review International Journal of Environmental Research and Public Health	Cecilia Cuzco, ccuzco@clinic.cat, nurse	Other: Spain	2021	To determine the effects of nursing interventions to improve patient empowerment during ICU discharge in adult patients.	Systematic review	33	Outreach/follow-up	N/A	Nursing and Society Foundation as part of the Nurse Research Projects Grants	Nil	30 General ICU's, 1 Medical/Surgical ICU, 2 cardiac ICU	1) original research;(2) patients’ admission to the ICU; (3) reported impact of the nursing intervention; (4) full text available, without language restriction.	Patients under 18 years of age, all observational studies, editorials, letters to the editor, review articles, systematic review, and meta-analysis, in vivo, and in vitro studies	N/A	Not recorded	N/A	systematic review using the Preferred Reporting Items for Systematic Reviews (PRISMA) guidelines	databases, including Embase, PubMed/MEDLINE, CINAHL, Cochrane Central Register of Controlled Trials (CENTRAL), CUIDEN Plus, and LILACS. Review interventions include: Booklet with personalised discharge summery, discharge planning nurse intervention when the patient is transferred from ICU, ICU diary, information and education based empowerment program, nurse-led preventive psychological intervent…	Nil	Range of ICU's, nil other recorded	Nursing empowerment interventions developed for ICU discharge in ICU survivors	effects of the nursing interventions in this process.	Of the 274 articles initially identified, eight randomized controlled trials that reported on nursing interventions had mainly focused on patients’ ICU discharge preparation through information and education. The creation of ICU nurse-led teams and nurses’ involvement in critical care multidisciplinary teams also aimed to support patients during ICU discharge. This systematic review provides an u…	Yes- Multiple studies report nurse led discharge interventions
1645	The effects of intensive care unit-initiated transitional care interventions on elements of post-intensive care syndrome: A systematic review and meta-analysis	Sabine Adriana Johanna Josepha op’t Hoog, s.opthoog@etz.nl. Nurse	Other: The Netherlands	2022	To assess the effectiveness of intensive care unit (ICU)-initiated transitional care interventions for patients and families on elements of post-intensive care syndrome (PICS) and/or PICS-family (PICSe-F)	Systematic review	N/A	Outreach/follow-up	N/A	Nil recorded	Nil recorded	General ICU	(i) had an experimental design (i.e.,[non]randomised controlled trials [RCTs], stepped-wedge studies, interrupted time series analysis, and before-after studies), (ii) were published in English, (iii) included ICU patients and/or family members, and (iv) described at least one component of the transitional care model (TCM), initiated from the ICU for patients and/or family members	Studies that described an intervention as ICU follow-up or aftercare, or an intervention for paediatric populations or patients who received end-of-life care who were admitted at the ICU were excluded	N/A	Nil recorded	Nil recorded	Transitional care model	One study implemented ICU liaison nurses who communicated with ward staff, assessing ward staff skill mix and resources, preparing both the ICU and ward staff for patient transfer, and assessing bed status. In one study, a rehabilitation assistant coordinated a highly individualised rehabilitation therapy plan in combination with a self-help ICU rehabilitation manual. Another study provided a str…	Nil recorded	Nil recorded	Elements of PICS, measured in quantified scales: (i) physical impairments on pulmonary, neuromuscular, and physical function; (ii) cognitive impairments on executive function, memory, attention, and visuospatial and mental processing speed; and (iii) psychological outcomes on anxiety, acute stress disorder, PTSD, and depression.	HRQOL Patient satisfaction ICU readmissions ICU and Hospital LoS Healthcare costs	From the initially identified 5052 articles, five studies were included (i.e., two randomised controlled trials and three nonrandomised controlled trials) with varied transitional care interventions. Quality among the studies differs from moderate to high risk of bias. Evidence from the studies shows no significant differences in favour of transitional care interventions on physical or psychologi…	No
1415	Effectiveness of nurse-led interventions for the prevention of mental health issues in patients leaving intensive care: a systematic review	Junpei Haruna, nil recorded, Doctor	Other: Japan	2022	To systematically review the research into the effects of nurse-led interventions for the prevention of mental health disorders after ICU discharge.	Systematic review	N/A	Outreach/follow-up; Psychological	N/A	Nil recorded	Nil recorded	General ICU	(1) randomized controlled trials (RCTs), (2) included adult participants who were engaging in or had been recently discharged from ICU, (3) included only nurse-led interventions for the prevention of mental health illnesses, (4) not multidisciplinary approaches (5) peer-reviewed publications.	Music therapy and ICU diaries	N/A	Not recorded	Nil recorded	Nurse-led interventions were defined as those in which the intervention and patient interaction were provided by nurses only, regardless of any supervision by other professionals.	Three consultations and recovery programs after ICU discharge. The case management that nurses were trained to provide after ICU discharge. Nurse-led follow-up consultations after discharge from the ICU	No	Nil recorded	PTSD within 3–6 months, 7 months to less than 1 year, and more than 1–2 years after ICU discharge	Anxiety, depression, and change in QOL 3–6 months, 7 months to less than 1 year, and more than 1–2 years after ICU discharge MCS in the SF-36	Six eligible articles were identified, all of which were regarding post-traumatic stress disorder after intensive care unit discharge. Some of the interventions were conducted during the admission and some after the discharge. One study found that multimedia education during admission improved anxiety and depression one week after discharge. The remaining five studies concluded that nurse-led int…	No
5243	Nonpharmacologic Interventions to Prevent or Mitigate Adverse Long-Term Outcomes Among ICU Survivors: A Systematic Review and Meta-Analysis. Critical Care Medicine	Wytske Geense, wytske.geense@radboudumc.nl	Other: The Netherlands	2019	Assess the effectiveness of nonpharmacologic interventions to prevent or mitigate adverse long-term outcomes among ICU survivors.	Systematic review	N/A	Outreach/follow-up; Rehabilitation; Psychological	N/A	Nil	Nil	Medical, surgical, general ICU (paediatric ICU, cardiac ICU and postanesthesia unit excluded)	Adult patients admitted to the ICU for at least 12 hours, interventions performed before, during, or after ICU admission and aimed to prevent or mitigate long-term adverse outcome, outcomes measured after hospital discharge. Physical (e.g., pain, fatigue), mental (e.g., anxiety, depression), or cognitive (e.g., memory, attention) quality of life and outcomes such as social functioning and daily a…	PICU, postanesthesia care unit, or coronary care unit, Pharmacologic and nutritional interventions, Outcomes related to healthcare utilization, costs, length of stay, ICU and hospital mortality, and readmissions.	N/A	Not recorded	Nil	6 sub categories of intervention: Exercises and rehabilitation programs Follow-up services Psychological programs Diaries Information and education Other interventions 1 study carried out before hospital admission, 16 studies carried out during ICU, 8 studies carried out post ICU discharge, 11 studies carried out post hospital discharge.	1 Study Exercises pre-hospital 8 Studies Exercise in ICU 3 Studies Exercises post ICU 8 Studies Exercises post hospital 5 Studies Follow up service 3 Studies Psychological Programs 3 Studies Diaries 2 Studies Information and education programs 1 ABCDE bundle 1 Ear plugs and eye mask 1 Structured mirrors	Nil recorded	Not recorded	Patient outcomes- physical health, mental health, cognitive health, quality of life, other outcomes	N/A	After screening 17,008 articles, 36 studies, including 10 pilot studies, were included (n = 5,165 ICU patients). Interventions were subdivided into six categories: 1) exercise and physical rehabilitation programs; 2) follow-up services; 3) psychosocial programs; 4) diaries; 5) information and education; and 6) other interventions. Many outcomes favoured the interventions, but significant differen…	Yes- significant improvements in anxiety and depression found after use of diaries between hospital discharge and 3 months post discharge, and 1 study found improvement in quality of life after an exercise program. Nil other studies found significant differences/ improvements.
10948	Depressive Symptoms After Critical Illness: A Systematic Review and Meta-Analysis Critical Care Medicine	Anahita Rabiee, dale.needham@jhmi.edu (Correspondence), Doctor	United States	2016	To synthesize data on prevalence, natural history, risk factors, and post-ICU interventions for depressive symptoms in ICU survivors.	Systematic review	N/A	Psychological	N/A	Nil Recorded	Nil Recorded	General ICU	Study population consisted of adult survivors (> 16 yr old) of critical illness; and depressive symptoms assessed using a validated measure after hospital discharge	Less than 50% ICU patients in study population; primary focus on patients from a specialty ICU (e.g., trauma or neurologic ICU) or with a specific disease (e.g., cardiac disease, acute respiratory distress syndrome); 3) less than or equal to 20 patients at follow-up; or 4) primary focus on evaluating psychometric properties of a questionnaire. We excluded abstracts and dissertations not published…	N/A	Not Recorded	Nil Recorded	Physical rehabilitation after ICU discharge (3 studies- 1 in hospital, 2 after discharge) ICU diary combined with counselling (1 study) Nurse led ICU-follow-up clinic (1 study) MDT follow-up clinic (1 study) Antidepressant + self- help manual (1 Study)	Nil further detail recorded	Nil Recorded	Nil Recorded	Pooled data from studies using Hospital Anxiety and Depression Scale	Design, patient population, baseline patient characteristics, proportion of patients with preexisting psychiatric illness, timing and sample size at each depression assessment, depressive symptom assessment instrument and scoring method, point prevalence of depressive symptoms (indicated by having a score above a predefined threshold), potential risk factors for depressive symptoms, and any post-…	The Hospital Anxiety and Depression Scale-Depression subscale was used most commonly (58%). The pooled Hospital Anxiety and Depression Scale-Depression subscale prevalence (95% CI) of depressive symptoms at a threshold score greater than or equal to 8 was 29% (22–36%) at 2–3 months (12 studies; n = 1,078), 34% (24–43%) at 6 months (seven studies; n = 760), and 29% (23–34%) at 12–14 months (six st…	N/A- primary outcome not based on intervention
10408	Rehabilitation Interventions for Postintensive Care Syndrome: A Systematic Review	Juliane Mehlhorn, , Doctor	Other: Germany	2014	To assess, the effectiveness of rehabilitation interventions in adult post-ICU patients.	Systematic review	N/A	Rehabilitation	N/A	Dr. Mehlhorn and Dr. Gensichen received support for article research: German Center for Sepsis Control & Care, funded by the Ministry of Education and Research (BMBF), grant no. 01 E0 1002. Dr. Brunkhorst received support for article research from the German Ministry of Education and Research and the Ministry of Thuringia (ProExcellence; PE 108-2); the Thuringian Foundation for Technology, Innova…	Dr. Wensing receives a consulting fee from the Institute of General Practice and Family Medicine, Friedrich Schiller University/Jena University Hospital for scientific advice. He consulted for University Hospital Jena, Department General Practice (scientific advisor role).	General ICU	Comparative intervention studies targeting adult post-ICU patients. Reporting on one or more of the outcomes: patients’ health-related quality of life (HRQOL), frequency or severity of symptoms of PICS, physical or functional status, need for care, patients’ autonomy in activities of daily living, mortality, or hospital readmissions.	Interventions beginning in ICU and specific ICU-related treatments, like prolonged acute care or weaning, as well as disease-specific rehabilitations for myocardial infarction, stroke, amputation, etc.	N/A	18	Nil recorded	Rehabilitative treatment in a geriatric ward Additional physiotherapy and nutritional support on general ward	Nil recorded	No	Nil recorded	Barthel index	Nil recorded	From 4,761 publications, 18 studies with 2,510 patients were included. Studies addressed 20 outcomes, using 45 measures, covering inpatient (n = 4 trials), outpatient (n = 9), and mixed (n = 5) healthcare settings. Eight controlled trials with moderate to high quality were considered for evaluation of effectiveness. They investigated inpatient geriatric rehabilitation, ICU follow-up clinic, outpa…	No
8723	Exercise rehabilitation following intensive care unit discharge for recovery from critical illness: executive summary of a Cochrane Collaboration systematic review	Bronwen Connolly, bronwen.connolly@nhs.net, Physiotherapist	UK	2016	To determine the effectiveness of exercise rehabilitation initiated after ICU discharge on primary outcomes of functional exercise capacity and health-related quality of life. We sought randomized controlled trials, quasi-randomized controlled trials, and controlled clinical trials comparing an exercise intervention commenced after ICU discharge vs. any other intervention or a control or ‘usual c…	Systematic review	N/A	Rehabilitation	N/A	Nil recorded	Nil recorded	General ICU	Nil recorded	Nil recorded	N/A	Nil recorded	Nil recorded	Nil recorded	Nil recorded	Nil recorded	Nil recorded	Nil recorded	Nil recorded	We included six trials involving 483 patients. Overall quality of evidence for both outcomes was very low. All studies evaluated functional exercise capacity, with three reporting positive effects in favour of the intervention. Only two studies evaluated health-related quality of life and neither reported differences between intervention and control groups. Meta-analyses of data were precluded du…	No
8722	Exercise rehabilitation following intensive care unit discharge for recovery from critical illness	Bronwen Connolly, bronwen.connolly@nhs.net, Physiotherapist	UK	2015	To assess the effectiveness of exercise rehabilitation programmes, initiated after ICU discharge, for functional exercise capacity and health- related quality of life in adult ICU survivors who have been mechanically ventilated longer than 24 hours.	Systematic review	N/A	Rehabilitation	N/A	Lane Fox Respiratory Unit Patient Association, Guy's & St.Thomas' NHS Foundation Trust, London, UK. Guy’s & St Thomas’ NHS Foundation Trust and King’s College London NIHR Biomedical Research Centre, UK.	Bronwen Connolly: lead author of one study awaiting classification (Connolly 2015), which could be included in a future update of this review. Lisa Salisbury: lead author of one included study (Salisbury 2010). LS did not extract data from this study nor check interpretation against the study report. This was carried out by other authors working on the review. LS is also a co-author of one study …		We included randomized controlled trials (RCTs), quasi-RCTs and controlled clinical trials (CCTs) that compared an exercise intervention delivered after ICU discharge, versus any other intervention or a control or ‘usual care’ programme in adult (≥ 18 years) survivors of critical illness. We included studies of adults (age 18 years or older) who had been mechanically ventilated for 24 hours or lo…	We excluded studies on participants receiving palliative care. We also excluded studies thatinvolved participants with head injury or trauma, and studies examining participants aJer cardiac surgery, as these patient groups have targeted rehabilitation pathways in place.	N/A	6	Nil recorded	Exercise intervention delivered after ICU discharge	Exercise intervention delivered after ICU discharge	Nil recorded	Nil recorded	Functional exercise capacity (with physical objective assessment and/or subjective assessment). Health-related quality of life.	Withdrawal Adherence Mortality Loss to follow-up Adverse events	We included six trials (483 adult ICU participants). Exercise-based interventions were delivered on the ward in two studies; both on the ward and in the community in one study; and in the community in three studies. The duration ofthe intervention varied according to length of hospital stay following ICU discharge (up to a fixed duration of 12 weeks). Risk of bias was variable for all domains acr…	No
8720	Physical rehabilitation interventions for adult patients during critical illness: an overview of systematic reviews. Thorax	Bronwen Connolly, bronwen.connolly@nhs.net, Doctor	UK	2016	To conduct an overview of existing Systematic Reviews evaluating physical rehabilitation interventions for patients with critical illness across the continuum of recovery.	Systematic review	N/A	Rehabilitation	N/A	BC's(Main Author) salary was funded by the Lane Fox Respiratory Unit Patient Association, Guy's and St Thomas' NHS Foundation Trust.	The authors are coauthors on one of the included systematic reviews.	General ICU	Systematic Reviews that were included and summarised the results of randomised controlled trials (RCTs) investigating the effect of any physical rehabilitation intervention following critical illness at any stage of the recovery continuum.	Reviews that included both RCTs and non-RCTs, the review was included only if the summary data from the RCTs could be extracted.	N/A	5 systematic reviews included	Nil	The protocol for this overview, modelled on the Cochrane Collaboration approach and written using the Preferred Reporting Items for Systematic review and Meta-Analysis Procotol (PRISMA-P) guidelines.	Two review authors independently screened search results based on abstract and title. Full-text systematic review selection, data extraction, synthesis and assessment of methodological quality within the overview were conducted as described in the protocol. Information extracted included aims and rationale of the SR, stage of recovery continuum covered, types of studies included, population(s), i…	Nil	Varying level of characteristics documented in systematic reviews, broadly admitted to the ICU with critical illness, further details not documented in this review.	1. At which stage of the recovery continuum do physical rehabilitation interventions have the most effect? 2. Do particular patient populations gain more benefit from physical rehabilitation interventions than others? 3. Which type of physical rehabilitation interventions produce benefits (short-term and long-term) for post-critical illness patients? 4. What adverse events or harmful effects are …	Nil	Five eligible SR were included in this overview, of which three included meta-analyses. Reporting quality of the reviews was judged as medium to high. Two reviews reported moderate-to-high quality evidence of the beneficial effects of physical therapy commencing during intensive care unit (ICU) admission in improving critical illness polyneuropathy/myopathy, quality of life, mortality and healthc…	Yes- 3 reviews showed benefit in ICU physical rehabilitation, outcomes typically short term. On review showed favourable effects from electrical muscle stimulation. No serious adverse events reported.
8528	Interventions to improve the physical function of ICU survivors	Enrique Calvo-Ayala, unknown, Doctor	United States	2013	To identify therapies that were effective in improving physical function while assessing the relationship between the timing of these therapies and the improvement in physical function.	Systematic review	N/A	Rehabilitation	N/A	Nil recorded	Nil recorded	General ICU	RCTs: Adults >18 admitted to ICU Treatment compared to a placebo, no treatment or other treatment Primary or secondary outcome were long-term (after hospital discharge) measure of physical function	Enrolled patients <18 Patients with acquired brain injury Reported outcome measured before the day of hospital discharge Intervention no generalisable to all ICU patients Studied population recruited from long-term acute care hospitals	N/A	Not recorded	Not recorded	Exercise/physical therapy (PT), parenteral nutrition, nurse-led follow-up, spontaneous awakening trials, absence of sedation during mechanical ventilation, and early tracheotomy.	Not clearly recorded	No	Representative of general ICU population	Physical function after hospital discharge	Not recorded	Fourteen studies met the inclusion criteria. Interventions included exercise/physical therapy (PT), parenteral nutrition, nurse-led follow-up, spontaneous awakening trials, absence of sedation during mechanical ventilation, and early tracheotomy. Nine studies failed to demonstrate efficacy on PF of the ICU survivors. However, early physical exercise and PT-based interventions had a positive effec…	Unclear
7686	Protocol for a systematic review and meta-analysis of respiratory rehabilitation following intensive care unit discharge for COVID-19 survivors BMJ	Dan Wang, chenwei2339@163.com (Correspondence)	Other: China	2020	Investigate the efficacy of respiratory rehabilitation programmes, initiated after discharge from the intensive care unit (ICU), on the physical and mental health and health-related quality of life in critical patients with COVID-19	Systematic review	N/A	Rehabilitation	N/A	Supported by grants from Xuzhou Science & Technology Bureau Project (KC18184) and Jiangsu Provincial Health and Family Planning Commission Project (QNRC2016376).	Nil Declared	General ICU	Published randomised controlled trials (RCTs), quasi-RCTs, cluster trials, controlled clinical trials, prospective and retrospective comparative cohort studies that have compared respiratory rehabilitation after ICU discharge versus any other intervention or a control or ‘usual care’ programme in adults (aged ≥18 years) with COVID-19 who have been mechanically ventilated for more than 24 hours, i…	Patients receiving palliative care, who were pregnant or having severe comorbidities that caused their probable immobility	N/A	N/A	Nil Recorded	Respiratory Rehabilitation Programme	#NAME?	Nil Recorded	N/A	Functional exercise capacity (with physical objective assessment and/or subjective assessment): measures of physical performance, such as walking tests for example, the 6min walk test (6MWT) and the incremental and endurance shuttle walk tests (ISWT and ESWT); or cardiopulmonary exercise test, measures of function, such as stair climbing, gait speed, stair climbing, sit-to-stand exercises and str…	Respiratory muscle function parameters measured on the body function level of the International Classification of Functioning, Disability and Health, such as maximal expiratory pressure (MEP) and maximal inspiratory pressure (MIP). Mortality (defined as death at any time point during the trial duration). Health-related quality of life: measured by standardised questionnaires of established reliab…	N/A	N/A
7385	Does enhanced physical rehabilitation following intensive care unit discharge improve outcomes in patients who received mechanical ventilation? A systematic review and meta-analysis	Shunsuke Taito, shutaitou@hiroshima-u.ac.jp, Doctor	Other: Japan	2019	To re-evaluate the available literature and determine whether enhanced physical rehabilitation following ICU discharge improves clinically relevant outcomes among critically ill adults who received mechanical ventilation.	Systematic review	N/A	Rehabilitation	31/01/2019	This work was supported by JSPS KAKENHI Grant Number JP18K17719	Nil recorded	General ICU	Published and unpublished prospective RCTs involving adult human subjects (age ≥18years) who had been discharged from an ICU or critical care environment after a stay of at least 48hours during which mechanical ventilation was provided for at least 24hours.	Crossover trials, as well as cluster-randomised, quasi-randomised and non-randomised trials were excluded	N/A	1000	Nil recorded	Intervention was defined as any protocolised rehabilitation following ICU discharge, designed to either commence earlier and/or be more intensive than the care received by the control group.	Nil recorded	No	Nil recorded	QoL ADL function Mortality	Exercise capacity Pain Return-to-work rate Muscle strength Duration of delirium Incidence of adverse events	Ten trials (enrolling 1110 patients) compared physical rehabilitation with usual care or no intervention after ICU discharge. Regarding QOL, the SMD (95%CI) between the intervention and control groups for the physical and mental component summary scores was 0.06 (–0.12 to 0.24) and −0.04 (−0.20 to 0.11), respectively. Rehabilitation did not significantly decrease long-term mortality (RR 1.05, 95%…	No
1188	Effectiveness of physical exercise and neuromuscular electrical stimulation interventions for preventing and treating intensive care unit-acquired weakness: A systematic review of randomized controlled trials Intensive & Critical Care Nursing	Guillermo Garcia-Perez-de-sevilla, : guillermo.garcia@universidadeuropea.es, doctor	Other: Spain	2022	Evaluate the effectiveness of physical exercise or NMES in­terventions on (i) preventing loss of muscle mass and weakness in crit­ically ill patients admitted to ICU; (ii) recovering patients discharged from ICU with ICU-aw	Systematic review	N/A	Rehabilitation	N/A	Nil	Nil	General ICU	Population: critically ill adults and post-ICU patients with ICU-aw; (ii) type of intervention: physical exer­cise or NMES; (iii) type of study: RCTs only; (iv) the outcomes included measurement of muscle mass and/or muscle strength; and (v) type of analysis: time × group effects.	1) article not in English; 2) full-text non-available; 3) studies with an overall high risk of bias.	N/A	Not recorded	Nil	NMES, cycle ergometer, mobilisation	Study 1: Protocol: NMES, 45 Hz, pulse 400 μs, 12 s on/6 s off, for 55’, on rectus femoris and peroneus longus of both lower extremities Duration: 2 weeks Frequency: 1 session/day (Patients discharged from ICU) Study 2: Bed/chair cycling + active lower limbs mobilization Duration: 7 days Frequency: 2 session/day Volume: 30′ Intensity: 3 ± 2 Watts (Admitted to ICU) Study 3: Protocol: NMES, 20 Hz, p…	Not recorded	Age and gender recorded only- good representation on ICU	Muscle Mass- Assessed with microbiopse (Cross-Sectional Area (CSA)), computerized tomog­raphy (volume), and ultrasound measurement (thickness and CSA);	Muscle strength, assessed with the MRC scale, hand dynamometry, leg press, and digital dynamometer; Functionality, assessed with the Barthel index, 6-Minute-Walk Test (6MWT), 10-Meter-Walk Test (10-MWT), Timed Up and Go test, and ICU mobility scale; Length of ICU stay	Six trials with low risk of bias examined muscle mass, muscle strength, and functionality in 182 adult patients. In critically ill patients admitted to intensive care units, both neuromuscular electrical stimulation and bed/chair cycling for five to ten days prevented significant muscle loss. neuromuscular electrical stimulation in lower and upper limbs resulted in a significant reduction in the …	Yes- Muscle mass was greater in the intervention groups compared to the control groups across 4 studies
5313	Rehabilitation to enable recovery from COVID-19: a rapid systematic review	Victoria A Goodwin, v.goodwin@exeter.ac.uk, Physiotherapist	UK	2021	To establish the evidence base for rehabilitation interventions tested in populations of patients admitted to an intensive care unit (ICU) and critical care with severe respiratory illness, and to consider whether this evidence is generalizable to patients with COVID-19.	Systematic review	N/A	Rehabilitation; Nutrition	N/A	This research was supported by the National Institute for Health Research (NIHR) Applied Research Collaboration South West Peninsula.	SL was on the Health Technology Assessment (HTA) Additional Capacity Funding Board, HTA End of Life Care and Add-on Studies Board, HTA Prioritisation Group Board and the HTA Trauma Board. The other authors declare no competing interests. VG is an Associate Editor and was not involved in the peer review of this article.	General ICU - severe respiratory illness	Adults with respiratory illness requiring critical care Received rehabilitation to enhance or restore physical impairment or disability Measured impairments, functional ability, participation, quality of life or patient experience of rehabilitation	Adults receiving palliative care Focus was cognitive rehabilitation or respiratory physiotherapy Intervention was delivered in a hospice Staff experiences Conference abstracts, opinion papers, non-systematic reviews, and non-randomised trials Non-English language	N/A	43 articles	Nil recorded	Mobilisation, NMES	Nil recorded	No	Nil recorded	Nil recorded	Nil recorded	Six thousand nine hundred and three titles and abstracts were screened; 24 systematic reviews, 11 RCTs and eight qualitative studies were included. Progressive exercise programmes, early mobilisation and multicomponent interventions delivered in ICU can improve functional independence. Nutritional supplementation in addition to rehabilitation in post-ICU hospital settings may improve performance …	No
72743	Evaluation of the Effect of a Critical Care Follow-up Program on Patient Outcomes	Hang Sui So, no email, nurse	Other: China	2017	Evaluate the effect of the ICU FU Program on ICU readmission rate and the hospital mortality rate on post-ICU discharge patients with respiratory problems during their first ICU admission as compared with the historical control group who did not receive the ICU FU Program.	Thesis	1	Outreach/follow-up	31/10/2016	Nil Recorded	Nil Recorded	Regional General ICU	Patients who were admitted to the ICU for the first time and now ready for discharge to the general ward. Adult patients aged 18 years or above, stayed in the ICU for at least 24 h, and had at least one of the following risk factors in the index ICU admission. 1. Pulmonary problems in the form of high respiratory rate at ≥26/min, documented poor coughing effort, or moderate sputum content within …	1. Pediatric patients aged <18 years old or 2. Patients being transferred to other hospitals or transferred directly from the ICU to the Cardiac Care Unit of PYNEH	369	183 (Intervention group) Recruited 185	Sample size calculation was based on the analysis of one year data on the number of patients discharged from the ICU in 2013 retrieved from the CIS in the ICU and from CDARS The alpha and the power were set at 0.05 and 0.8, respectively, to obtain an absolute 5% reduction in ICU readmission The sample size would be 445 per group Approximately 8 to 10 subjects would be recruited per week, and it w…	ICU follow up program 1. Structured follow up visit at general wards 2. Recommended standardised vital signs monitoring 3. Revised Track-and-Trigger System 4. Provision of consultation 5. Provision of bedside coaching to nurses in general wards	1. First follow-up at 24hr after discharge from ICU, then daily follow-up for 3 days 2. 4hourly observations at day of transfer out of ICU, 4 times per day and at 00.00 on day 1, 4 times per day on day 2, lesser frequency from day 3 onwards. 3. Lower track and trigger scores- 3 (Usually less than or equal to 4) to call the ICU outreach. 4. Bedside support to post-ICU discharge patients by the ICU…	The ICU Outreach Team consists of one NC and one APN who received intensive care nursing training, qualified as ICU nurses with at least 10 years ICU experience, and completed a Master’s degree in nursing. The NC and APN are competent to assess patient health condition independently and detect subtle changes in monitoring the patient’s vital signs. Moreover, the NC and APN attended courses on peo…	Balanced across both groups	To determine the effect of the ICU FU Program on the ICU readmission rate and hospital mortality rate among post-ICU discharge patients with respiratory problems.	To identify the types and frequencies of treatments/ actions conducted during the FU visits at wards; To identify the types of bedside coaching provided to ward nurses by the ICU Outreach Team to enhance nurses’ knowledge and skills in caring for ill patients at wards; To determine the duration of time spent by the ICU Outreach Team to provide FU visits at wards; To assess the patients’ and ward …	A total of 369 subjects (185 in the intervention group, 184 in control group) were recruited. Baseline characteristics of both groups were similar for gender, ICU LOS, APACHE IV risk of death, parent specialties, admission type (non-operation vs. post-operation), and admission status (emergency vs. elective) (p>0.05). After the ICU FU Program, ICU readmission within 72 h was significantly reduced…	Yes- ICU readmission was significantly reduced
